# Supplementary material for: Exploring the Early Molecular Pathogenesis of Osteoarthritis Using Differential Network Analysis of Human Synovial Fluid
Source: Mol Cell Proteomics. 2024 May 14;23(6):100785. doi: 10.1016/j.mcpro.2024.100785 (PMC11252953; doi:10.1016/j.mcpro.2024.100785)
Supplement: Supplemental Tables [file mmc5.xlsx]

## Sheet: Table of content
Supplementary tables for "Exploring the early molecular pathogenesis of osteoarthritis using differential network analysis of human synovial fluid"
Table of contents
Supplementary Table 1. List of the 26 variable windows used in the DIA mass spectrometry data collection. Contains window number, start, end and window width (m/z).
Supplementary Table 2. Statistical estimates for contrasts MILD DEGENERATION - HEALTHY, LATE OA - HEALTHY and MILD DEGENERATION - LATE OA. Contains the SeqId, contrast, Log2 Fold-Change, standard errror (SE), degrees of freedom (df), confidence intervals; lower level (lower.CL), upper level (upper.CL), P-Value (p.value), BH-adjusted p-value (Adj.P) UniProtKB accession (UniProt), GeneID (EntrezGen…
Supplementary Table 3. Centrality measures for network models. Contains group, SeqId, UniProtKB accession (UniProt), GeneID (EntrezGeneSymbol), centrality measures; degree, closeness, betweenness, eigenvector, clustering coefficient (clustering_coef), and number of unique edges (unique_connections), and number of shared edges (shared_connections).
Supplementary Table 4. Communities as seen in supplementary figure 4. Contains Community, SeqId, UniProtKB accession (UniProt), GeneID (EntrezGeneSymbol), Classification, Degree centrality, Betweenness centrality, Log2 fold change, confidence intervals; lower level (lower.CL), upper level (upper.CL)
Supplementary Table 5. Functional classification of all detected aptamers (proteins). Contains UniProtKB accession (UniProt) and Classification.
Supplementary Table 6. Repeatability coefficients for aptamers. Contains UniProtKB accession (UniProt) and repeatability coefficient (Repeatability coef).
Supplementary Table 7. Mass spectrometry (MS) proteomics data of 21 proteins analyzed for validation purposes. Contains number of peptides (NrOfPeptides; calculated based on stripped sequence, i.e. without modifications) and coverage for each protein (UniProt) and each sample (MD: Mild degeneration, H: Healthy controls and L: Late stage OA).
Supplementary Table 8. Mass spectrometry proteomics data of 21 proteins used for validation. Contains UniProt, gene name and protein quantification (PG.Quantity) for 33 samples. Samples named MD, H and L are mild degeneration, healthy and late stage OA respectively. Protein quantification was done on the 3 most abundant peptides.
Supplementary Table 9. Mass Spectrometry proteomics data for the 21 overlapping proteins. Statistical estimates for contrasts MILD DEGENERATION - HEALTHY, HEALTHY - LATE OA and MILD DEGENERATION - LATE OA. Contains the UniProtKB accession (UniProt), SeqId, contrast, Log2 Fold-Change, standard errror (SE), degrees of freedom (df), confidence intervals; lower level (lower.CL) and upper level (upper…
Supplementary Table 10. SOMAscan assay proteomics data for the 21 overlapping proteins. Statistical estimates for contrasts MILD DEGENERATION - HEALTHY, HEALTHY - LATE OA and MILD DEGENERATION - LATE OA. Contains the UniProtKB accession (UniProt), SeqId, contrast, Log2 Fold-Change, standard errror (SE), degrees of freedom (df), confidence intervals; lower level (lower.CL) and upper level (upper.C…

## Sheet: S1
Window number	Start	End	Windows width
1	350	383	33
2	382	408	26
3	407	429	22
4	428	448	20
5	447	467	20
6	466	484	18
7	483	503	20
8	502	521	19
9	520	539	19
10	538	557	19
11	556	575	19
12	574	594	20
13	593	614	21
14	613	634	21
15	633	656	23
16	655	678	23
17	677	701	24
18	700	726	26
19	725	756	31
20	755	787	32
21	786	823	37
22	822	862	40
23	861	914	53
24	913	979	66
25	978	1077	99
26	1076	1650	574

## Sheet: S2
SeqId	contrast	Log2 Fold-Change	SE	df	lower.CL	upper.CL	P.Value	Adj.P	UniProt	EntrezGeneSymbol	Selected
Apt-10000-28	MILD DEGENERATION - HEALTHY	0.1	0.17	1833.88	-0.29	0.49	0.556447	1	P43320	CRYBB2	FALSE
Apt-10001-7	MILD DEGENERATION - HEALTHY	0.04	0.18	1722.66	-0.38	0.46	0.824167	1	P04049	RAF1	FALSE
Apt-10003-15	MILD DEGENERATION - HEALTHY	-0.21	0.21	1670.23	-0.69	0.27	0.317455	1	P51814	ZNF41	FALSE
Apt-10006-25	MILD DEGENERATION - HEALTHY	-0.19	0.22	1769.25	-0.71	0.33	0.387905	1	P19419	ELK1	FALSE
Apt-10008-43	MILD DEGENERATION - HEALTHY	-0.12	0.2	1802.15	-0.59	0.35	0.548582	1	P43080	GUCA1A	FALSE
Apt-10010-10	MILD DEGENERATION - HEALTHY	-0.03	0.18	1774.64	-0.46	0.4	0.867651	1	Q14457	BECN1	FALSE
Apt-10011-65	MILD DEGENERATION - HEALTHY	0.07	0.21	1824.42	-0.42	0.56	0.738921	1	Q01968	OCRL	FALSE
Apt-10012-5	MILD DEGENERATION - HEALTHY	0.12	0.2	1743.76	-0.34	0.59	0.548584	1	O95238	SPDEF	FALSE
Apt-10014-31	MILD DEGENERATION - HEALTHY	-0.26	0.26	1784.49	-0.88	0.36	0.317446	1	O43623	SNAI2	FALSE
Apt-10015-119	MILD DEGENERATION - HEALTHY	0.1	0.2	1742.17	-0.36	0.56	0.617138	1	Q13303	KCNAB2	FALSE
Apt-10022-207	MILD DEGENERATION - HEALTHY	-0.32	0.18	1814.82	-0.74	0.1	0.0756078	1	Q9Y253	POLH	FALSE
Apt-10023-32	MILD DEGENERATION - HEALTHY	0	0.18	1765.74	-0.42	0.42	1	1	P11473	VDR	FALSE
Apt-10024-44	MILD DEGENERATION - HEALTHY	0.22	0.17	1829.73	-0.18	0.62	0.195788	1	Q86XE5	HOGA1	FALSE
Apt-10025-1	MILD DEGENERATION - HEALTHY	0.03	0.24	1819.96	-0.52	0.59	0.900537	1	P09622	DLD	FALSE
Apt-10030-8	MILD DEGENERATION - HEALTHY	-0.11	0.2	1819.11	-0.59	0.37	0.582387	1	Q9UIF7	MUTYH	FALSE
Apt-10035-6	MILD DEGENERATION - HEALTHY	-0.12	0.22	1766.74	-0.63	0.39	0.58551	1	Q13115	DUSP4	FALSE
Apt-10036-201	MILD DEGENERATION - HEALTHY	-0.03	0.18	1788.63	-0.46	0.41	0.867651	1	Q9H4I2	ZHX3	FALSE
Apt-10037-98	MILD DEGENERATION - HEALTHY	0.28	0.19	1677.72	-0.17	0.74	0.140754	1	Q96PQ1	SIGLEC12	FALSE
Apt-10039-32	MILD DEGENERATION - HEALTHY	0.3	0.21	1824.42	-0.19	0.79	0.153299	1	P00491	PNP	FALSE
Apt-10040-63	MILD DEGENERATION - HEALTHY	-0.16	0.19	1756.8	-0.6	0.28	0.399844	1	Q9H3D4	TP63	FALSE
Apt-10041-3	MILD DEGENERATION - HEALTHY	-0.13	0.21	1784.83	-0.63	0.38	0.535964	1	P41235	HNF4A	FALSE
Apt-10042-8	MILD DEGENERATION - HEALTHY	-0.49	0.2	1802.15	-0.96	-0.02	0.0143802	1	Q96BR1	SGK3	TRUE
Apt-10043-31	MILD DEGENERATION - HEALTHY	0.23	0.23	1817.16	-0.32	0.77	0.317444	1	O60885	BRD4	FALSE
Apt-10045-47	MILD DEGENERATION - HEALTHY	0.22	0.27	1832.68	-0.41	0.85	0.415284	1	Q13618	CUL3	FALSE
Apt-10046-55	MILD DEGENERATION - HEALTHY	0.12	0.19	1818.36	-0.33	0.56	0.527741	1	Q13490	BIRC2	FALSE
Apt-10047-12	MILD DEGENERATION - HEALTHY	0.24	0.2	1767.02	-0.23	0.71	0.2303	1	P19878	NCF2	FALSE
Apt-10048-7	MILD DEGENERATION - HEALTHY	0.32	0.19	1827.54	-0.13	0.78	0.0923117	1	Q13951	CBFB	FALSE
Apt-10049-112	MILD DEGENERATION - HEALTHY	-0.02	0.22	1457.68	-0.54	0.5	0.927577	1	P54274	TERF1	FALSE
Apt-10053-5	MILD DEGENERATION - HEALTHY	0.69	0.17	1829.73	0.29	1.09	5.13976e-05	0.979684	Q13418	ILK	TRUE
Apt-10054-3	MILD DEGENERATION - HEALTHY	0.15	0.2	1786.46	-0.32	0.62	0.453353	1	Q9H2C0	GAN	FALSE
Apt-10056-5	MILD DEGENERATION - HEALTHY	0.3	0.18	1831.17	-0.13	0.73	0.0957517	1	Q08050	FOXM1	FALSE
Apt-10058-1	MILD DEGENERATION - HEALTHY	-0.2	0.19	1831.24	-0.64	0.24	0.292649	1	P54725	RAD23A	FALSE
Apt-10063-10	MILD DEGENERATION - HEALTHY	-0.03	0.21	1813.44	-0.53	0.47	0.886419	1	Q9NW38	FANCL	FALSE
Apt-10064-12	MILD DEGENERATION - HEALTHY	0.15	0.19	1658.02	-0.3	0.6	0.429948	1	O75884	RBBP9	FALSE
Apt-10069-2	MILD DEGENERATION - HEALTHY	-0.02	0.21	1820.67	-0.52	0.47	0.924136	1	Q13526	PIN1	FALSE
Apt-10070-22	MILD DEGENERATION - HEALTHY	0.14	0.22	1831.82	-0.38	0.67	0.524619	1	P16885	PLCG2	FALSE
Apt-10073-22	MILD DEGENERATION - HEALTHY	0.23	0.2	1786.46	-0.25	0.7	0.250298	1	Q9NUW8	TDP1	FALSE
Apt-10074-128	MILD DEGENERATION - HEALTHY	-0.04	0.19	1831.61	-0.49	0.41	0.83328	1	P25440	BRD2	FALSE
Apt-10075-75	MILD DEGENERATION - HEALTHY	0.5	0.21	1827.41	0	0.99	0.0173699	1	Q9BR61	ACBD6	TRUE
Apt-10076-1	MILD DEGENERATION - HEALTHY	0.09	0.23	1794.91	-0.44	0.62	0.695619	1	O00189	AP4M1	FALSE
Apt-10078-5	MILD DEGENERATION - HEALTHY	0.01	0.18	1829.72	-0.41	0.42	0.955702	1	O95817	BAG3	FALSE
Apt-10080-9	MILD DEGENERATION - HEALTHY	0.26	0.21	1794.08	-0.24	0.76	0.215843	1	Q14232	EIF2B1	FALSE
Apt-10081-17	MILD DEGENERATION - HEALTHY	-0.07	0.18	1765.74	-0.49	0.35	0.697405	1	Q9UPW6	SATB2	FALSE
Apt-10082-251	MILD DEGENERATION - HEALTHY	0.59	0.22	1730.42	0.08	1.1	0.00739194	1	P07196	NEFL	TRUE
Apt-10085-25	MILD DEGENERATION - HEALTHY	0.3	0.2	1657.85	-0.18	0.78	0.133805	1	P49675	STAR	FALSE
Apt-10086-39	MILD DEGENERATION - HEALTHY	-0.07	0.17	1829.73	-0.47	0.33	0.68056	1	P35520	CBS	FALSE
Apt-10087-10	MILD DEGENERATION - HEALTHY	-0.02	0.19	1790.65	-0.46	0.42	0.916179	1	P02489	CRYAA	FALSE
Apt-10088-37	MILD DEGENERATION - HEALTHY	-0.35	0.23	1786.07	-0.88	0.18	0.128251	1	P07741	APRT	FALSE
Apt-10089-7	MILD DEGENERATION - HEALTHY	-0.15	0.23	1817.16	-0.7	0.39	0.514371	1	O95671	ASMTL	FALSE
Apt-10336-3	MILD DEGENERATION - HEALTHY	0.5	0.2	1194.79	0.03	0.97	0.0125526	1	Q9UNE7	STUB1	TRUE
Apt-10339-48	MILD DEGENERATION - HEALTHY	-0.16	0.22	1769.64	-0.67	0.35	0.467155	1	P09104	ENO2	FALSE
Apt-10342-55	MILD DEGENERATION - HEALTHY	0.2	0.23	1833.88	-0.35	0.75	0.384652	1	Q8N2W9	PIAS4	FALSE
Apt-10344-334	MILD DEGENERATION - HEALTHY	0.01	0.22	1805.4	-0.52	0.54	0.96375	1	Q13651	IL10RA	FALSE
Apt-10346-5	MILD DEGENERATION - HEALTHY	0.29	0.2	1744.39	-0.18	0.76	0.147238	1	P40763	STAT3	FALSE
Apt-10351-51	MILD DEGENERATION - HEALTHY	-0.05	0.23	1560.65	-0.58	0.48	0.827932	1	P10914	IRF1	FALSE
Apt-10354-57	MILD DEGENERATION - HEALTHY	0.24	0.22	1730.42	-0.27	0.75	0.275465	1	P40763	STAT3	FALSE
Apt-10356-21	MILD DEGENERATION - HEALTHY	-0.01	0.2	1751.91	-0.49	0.46	0.960128	1	P05412	JUN	FALSE
Apt-10361-25	MILD DEGENERATION - HEALTHY	0.06	0.23	1833.88	-0.49	0.61	0.794222	1	P00973	OAS1	FALSE
Apt-10362-35	MILD DEGENERATION - HEALTHY	0.19	0.19	1805.75	-0.24	0.63	0.317444	1	P01106	MYC	FALSE
Apt-10363-13	MILD DEGENERATION - HEALTHY	-0.02	0.2	1743.76	-0.49	0.44	0.920356	1	P84022	SMAD3	FALSE
Apt-10364-6	MILD DEGENERATION - HEALTHY	0.3	0.18	1788.63	-0.13	0.73	0.0957558	1	Q15796	SMAD2	FALSE
Apt-10365-132	MILD DEGENERATION - HEALTHY	0.02	0.21	1827.41	-0.48	0.51	0.924136	1	P29460|Q9NPF7	IL12B|IL23A	FALSE
Apt-10366-11	MILD DEGENERATION - HEALTHY	0.09	0.2	1831.12	-0.38	0.55	0.652764	1	P16234	PDGFRA	FALSE
Apt-10367-62	MILD DEGENERATION - HEALTHY	-0.14	0.18	1794.75	-0.56	0.28	0.436803	1	P29459|P29460	IL12A|IL12B	FALSE
Apt-10370-21	MILD DEGENERATION - HEALTHY	0.43	0.18	1486.67	0.01	0.86	0.0170235	1	P42224	STAT1	TRUE
Apt-10372-18	MILD DEGENERATION - HEALTHY	0.2	0.22	1805.4	-0.32	0.73	0.363423	1	P42226	STAT6	FALSE
Apt-10382-1	MILD DEGENERATION - HEALTHY	-0.37	0.21	1590.8	-0.87	0.14	0.0782774	1	Q9Y5C1	ANGPTL3	FALSE
Apt-10390-21	MILD DEGENERATION - HEALTHY	0.3	0.22	1766.74	-0.22	0.81	0.172856	1	Q9ULT6	ZNRF3	FALSE
Apt-10396-6	MILD DEGENERATION - HEALTHY	-0.13	0.2	1656.11	-0.61	0.35	0.515782	1	Q07820	MCL1	FALSE
Apt-10398-110	MILD DEGENERATION - HEALTHY	-0.05	0.17	1833.88	-0.44	0.34	0.768701	1	Q15327	ANKRD1	FALSE
Apt-10418-36	MILD DEGENERATION - HEALTHY	-0.51	0.22	1769.25	-1.03	0.02	0.020553	1	Q86Y82	STX12	TRUE
Apt-10419-1	MILD DEGENERATION - HEALTHY	-0.31	0.2	1802.92	-0.77	0.15	0.121317	1	Q6ZMJ2	SCARA5	FALSE
Apt-10420-30	MILD DEGENERATION - HEALTHY	0.16	0.2	1802.15	-0.31	0.63	0.423816	1	Q9NVQ4	FAIM	FALSE
Apt-10424-31	MILD DEGENERATION - HEALTHY	-0.15	0.21	1779.59	-0.65	0.35	0.475144	1	Q9NQX5	NPDC1	FALSE
Apt-10425-3	MILD DEGENERATION - HEALTHY	-0.06	0.26	1784.49	-0.68	0.56	0.817521	1	O43286	B4GALT5	FALSE
Apt-10428-1	MILD DEGENERATION - HEALTHY	-0.29	0.2	1816.84	-0.76	0.17	0.147231	1	P43631	KIR2DS2	FALSE
Apt-10432-3	MILD DEGENERATION - HEALTHY	-0.11	0.22	1785.69	-0.62	0.4	0.617137	1	Q3SXP7	SHISAL1	FALSE
Apt-10435-2	MILD DEGENERATION - HEALTHY	-0.06	0.21	1813.44	-0.56	0.44	0.77513	1	P20933	AGA	FALSE
Apt-10438-19	MILD DEGENERATION - HEALTHY	-0.2	0.21	1784.83	-0.7	0.31	0.341033	1	P15509	CSF2RA	FALSE
Apt-10439-57	MILD DEGENERATION - HEALTHY	-0.72	0.19	1766.56	-1.16	-0.27	0.000156029	1	P19961	AMY2B	TRUE
Apt-10440-26	MILD DEGENERATION - HEALTHY	-0.14	0.23	1830.21	-0.69	0.4	0.542802	1	Q9H6B4	CLMP	FALSE
Apt-10442-1	MILD DEGENERATION - HEALTHY	-0.56	0.2	1816.84	-1.03	-0.1	0.00516432	1	Q8WZ59	TMEM190	TRUE
Apt-10447-18	MILD DEGENERATION - HEALTHY	0.29	0.24	1820.27	-0.28	0.85	0.227076	1	Q9H361	PABPC3	FALSE
Apt-10449-31	MILD DEGENERATION - HEALTHY	0.11	0.19	1750.78	-0.34	0.56	0.562699	1	Q6UWI4	SHISA2	FALSE
Apt-10451-11	MILD DEGENERATION - HEALTHY	0.15	0.2	1656.11	-0.33	0.63	0.453361	1	Q02818	NUCB1	FALSE
Apt-10453-7	MILD DEGENERATION - HEALTHY	-0.12	0.2	1732.2	-0.59	0.34	0.548585	1	Q6UY09	CEACAM20	FALSE
Apt-10454-99	MILD DEGENERATION - HEALTHY	0.21	0.2	1833.88	-0.25	0.66	0.293856	1	Q9Y2G8	DNAJC16	FALSE
Apt-10455-196	MILD DEGENERATION - HEALTHY	-0.13	0.22	1791.91	-0.65	0.4	0.554656	1	Q6EBC2	IL31	FALSE
Apt-10457-3	MILD DEGENERATION - HEALTHY	-0.07	0.22	1769.25	-0.59	0.46	0.750385	1	O95256	IL18RAP	FALSE
Apt-10462-14	MILD DEGENERATION - HEALTHY	-0.28	0.21	1784.39	-0.78	0.23	0.182593	1	Q9Y5Q6	INSL5	FALSE
Apt-10463-23	MILD DEGENERATION - HEALTHY	-0.18	0.19	1818.36	-0.62	0.27	0.343577	1	P09923	ALPI	FALSE
Apt-10464-6	MILD DEGENERATION - HEALTHY	-0.18	0.21	1813.44	-0.68	0.32	0.391479	1	Q9H6X2	ANTXR1	FALSE
Apt-10472-53	MILD DEGENERATION - HEALTHY	-0.01	0.2	1657.85	-0.49	0.47	0.960128	1	Q92956	TNFRSF14	FALSE
Apt-10473-2	MILD DEGENERATION - HEALTHY	0	0.19	1827.54	-0.45	0.46	1	1	Q03403	TFF2	FALSE
Apt-10479-18	MILD DEGENERATION - HEALTHY	-0.35	0.2	1194.79	-0.82	0.12	0.080375	1	P09238	MMP10	FALSE
Apt-10480-33	MILD DEGENERATION - HEALTHY	-0.11	0.18	1829.72	-0.52	0.31	0.541202	1	P13987	CD59	FALSE
Apt-10485-56	MILD DEGENERATION - HEALTHY	0.1	0.24	1819.96	-0.46	0.65	0.676971	1	P43358	MAGEA4	FALSE
Apt-10490-3	MILD DEGENERATION - HEALTHY	-0.02	0.19	1827.54	-0.48	0.43	0.916179	1	P04843	RPN1	FALSE
Apt-10496-11	MILD DEGENERATION - HEALTHY	0.1	0.19	1831.61	-0.35	0.55	0.598733	1	A8K7I4	CLCA1	FALSE
Apt-10499-1	MILD DEGENERATION - HEALTHY	0.21	0.2	1819.11	-0.27	0.69	0.293858	1	Q96A25	TMEM106A	FALSE
Apt-10505-12	MILD DEGENERATION - HEALTHY	-0.1	0.19	1818.36	-0.55	0.34	0.598733	1	Q68DV7	RNF43	FALSE
Apt-10506-53	MILD DEGENERATION - HEALTHY	-0.17	0.18	1814.82	-0.58	0.25	0.345068	1	O15173	PGRMC2	FALSE
Apt-10507-166	MILD DEGENERATION - HEALTHY	-0.61	0.19	1749.56	-1.05	-0.17	0.00134896	1	P26436	ACRV1	TRUE
Apt-10510-62	MILD DEGENERATION - HEALTHY	-0.15	0.21	1827.41	-0.64	0.34	0.475142	1	Q6UWF3	SCIMP	FALSE
Apt-10511-10	MILD DEGENERATION - HEALTHY	0.35	0.22	1766.74	-0.16	0.87	0.111809	1	P12111	COL6A3	FALSE
Apt-10512-13	MILD DEGENERATION - HEALTHY	0.01	0.2	1788.44	-0.46	0.47	0.960128	1	P32927	CSF2RB	FALSE
Apt-10513-13	MILD DEGENERATION - HEALTHY	0.04	0.2	1605.35	-0.43	0.51	0.841506	1	Q9Y2W7	KCNIP3	FALSE
Apt-10514-5	MILD DEGENERATION - HEALTHY	-0.01	0.23	1796.6	-0.55	0.54	0.965325	1	P41222	PTGDS	FALSE
Apt-10521-10	MILD DEGENERATION - HEALTHY	-0.08	0.2	1774.59	-0.56	0.39	0.689205	1	Q9BRK3	MXRA8	FALSE
Apt-10527-22	MILD DEGENERATION - HEALTHY	-0.13	0.22	1805.4	-0.65	0.4	0.554655	1	Q08211	DHX9	FALSE
Apt-10528-2	MILD DEGENERATION - HEALTHY	-0.13	0.21	1694.45	-0.63	0.38	0.535968	1	P16444	DPEP1	FALSE
Apt-10530-8	MILD DEGENERATION - HEALTHY	0	0.22	1785.69	-0.51	0.51	1	1	P28072	PSMB6	FALSE
Apt-10531-18	MILD DEGENERATION - HEALTHY	0.32	0.18	1774.64	-0.12	0.75	0.0756116	1	P01111	NRAS	FALSE
Apt-10534-40	MILD DEGENERATION - HEALTHY	0.32	0.22	1766.74	-0.19	0.83	0.145973	1	P09874	PARP1	FALSE
Apt-10539-30	MILD DEGENERATION - HEALTHY	0.13	0.2	1819.11	-0.34	0.61	0.515774	1	Q8TCZ2	CD99L2	FALSE
Apt-10546-2	MILD DEGENERATION - HEALTHY	-0.06	0.22	1766.74	-0.57	0.46	0.785095	1	Q8WU66	TSPEAR	FALSE
Apt-10550-37	MILD DEGENERATION - HEALTHY	-0.06	0.2	1794.98	-0.52	0.4	0.764212	1	O00238	BMPR1B	FALSE
Apt-10551-7	MILD DEGENERATION - HEALTHY	0.32	0.2	1743.76	-0.15	0.78	0.10978	1	O43561	LAT	FALSE
Apt-10552-88	MILD DEGENERATION - HEALTHY	-0.26	0.23	1794.91	-0.79	0.27	0.258444	1	O43908	KLRC4	FALSE
Apt-10553-8	MILD DEGENERATION - HEALTHY	0.38	0.19	1813.84	-0.06	0.82	0.0456491	1	Q8NFQ8	TOR1AIP2	FALSE
Apt-10557-6	MILD DEGENERATION - HEALTHY	0.16	0.2	1833.88	-0.3	0.62	0.423814	1	Q8N6K0	TEX29	FALSE
Apt-10558-26	MILD DEGENERATION - HEALTHY	0.03	0.22	1820.69	-0.48	0.53	0.891549	1	Q9HC56	PCDH9	FALSE
Apt-10560-1	MILD DEGENERATION - HEALTHY	-0.15	0.23	1772.14	-0.7	0.4	0.514374	1	Q9NQX7	ITM2C	FALSE
Apt-10561-5	MILD DEGENERATION - HEALTHY	-0.04	0.18	1819.18	-0.46	0.38	0.824166	1	Q96LB9	PGLYRP3	FALSE
Apt-10562-42	MILD DEGENERATION - HEALTHY	-0.04	0.18	1783.98	-0.47	0.39	0.824166	1	Q8NC67	NETO2	FALSE
Apt-10563-13	MILD DEGENERATION - HEALTHY	0	0.2	1823.04	-0.48	0.48	1	1	Q7Z3D4	LYSMD3	FALSE
Apt-10565-19	MILD DEGENERATION - HEALTHY	-0.4	0.23	1817.16	-0.95	0.14	0.0821812	1	O94933	SLITRK3	FALSE
Apt-10569-28	MILD DEGENERATION - HEALTHY	-0.11	0.2	1767.02	-0.58	0.36	0.582389	1	P55001	MFAP2	FALSE
Apt-10571-14	MILD DEGENERATION - HEALTHY	-0.01	0.23	1808.02	-0.55	0.53	0.965325	1	P26572	MGAT1	FALSE
Apt-10572-65	MILD DEGENERATION - HEALTHY	-0.34	0.22	1730.42	-0.85	0.16	0.122419	1	O60676	CST8	FALSE
Apt-10574-10	MILD DEGENERATION - HEALTHY	0.34	0.18	1814.82	-0.08	0.75	0.059066	1	P61769	B2M	FALSE
Apt-10575-31	MILD DEGENERATION - HEALTHY	0.49	0.2	1742.17	0.02	0.95	0.0143834	1	Q9UHX1	PUF60	TRUE
Apt-10576-7	MILD DEGENERATION - HEALTHY	0.06	0.19	1818.91	-0.39	0.51	0.752199	1	Q6UX71	PLXDC2	FALSE
Apt-10580-14	MILD DEGENERATION - HEALTHY	-0.13	0.18	1801.37	-0.56	0.3	0.470252	1	Q6UW10	SFTA2	FALSE
Apt-10582-36	MILD DEGENERATION - HEALTHY	0.01	0.21	1756.17	-0.48	0.49	0.962025	1	Q9H5K3	POMK	FALSE
Apt-10583-1	MILD DEGENERATION - HEALTHY	-0.14	0.23	1772.14	-0.69	0.4	0.542804	1	Q6UXF1	TMEM108	FALSE
Apt-10584-7	MILD DEGENERATION - HEALTHY	0.11	0.19	1812.36	-0.33	0.55	0.562697	1	O43181	NDUFS4	FALSE
Apt-10588-39	MILD DEGENERATION - HEALTHY	-0.23	0.27	1822.89	-0.87	0.4	0.394408	1	Q9UNP4	ST3GAL5	FALSE
Apt-10589-7	MILD DEGENERATION - HEALTHY	-0.34	0.19	1738.66	-0.79	0.11	0.0737126	1	Q5VY80	RAET1L	FALSE
Apt-10603-1	MILD DEGENERATION - HEALTHY	-0.41	0.2	1819.11	-0.89	0.07	0.0405075	1	P15516	HTN3	FALSE
Apt-10605-22	MILD DEGENERATION - HEALTHY	-0.32	0.19	1805.75	-0.75	0.12	0.0923138	1	Q9HDC9	APMAP	FALSE
Apt-10606-34	MILD DEGENERATION - HEALTHY	-0.06	0.22	1457.68	-0.58	0.46	0.785101	1	Q5JTV8	TOR1AIP1	FALSE
Apt-10608-9	MILD DEGENERATION - HEALTHY	-0.49	0.2	1767.02	-0.96	-0.02	0.014382	1	P15515	HTN1	TRUE
Apt-10612-18	MILD DEGENERATION - HEALTHY	0.32	0.24	1792.26	-0.23	0.88	0.182592	1	O60568	PLOD3	FALSE
Apt-10613-33	MILD DEGENERATION - HEALTHY	-0.04	0.18	1831.17	-0.47	0.39	0.824166	1	Q6P4E1	GOLM2	FALSE
Apt-10615-18	MILD DEGENERATION - HEALTHY	-0.42	0.2	1605.35	-0.89	0.05	0.0358845	1	P25189	MPZ	FALSE
Apt-10616-67	MILD DEGENERATION - HEALTHY	-0.25	0.21	1694.45	-0.75	0.26	0.234026	1	Q9NZ53	PODXL2	FALSE
Apt-10618-190	MILD DEGENERATION - HEALTHY	0.25	0.19	1755.72	-0.2	0.71	0.188416	1	P98164	LRP2	FALSE
Apt-10620-21	MILD DEGENERATION - HEALTHY	-0.44	0.25	1792.32	-1.03	0.14	0.0785784	1	P08118	MSMB	TRUE
Apt-10621-26	MILD DEGENERATION - HEALTHY	0.36	0.2	1802.92	-0.11	0.82	0.0720277	1	Q569H4	PRR16	FALSE
Apt-10623-19	MILD DEGENERATION - HEALTHY	-0.07	0.22	1805.4	-0.6	0.46	0.750384	1	P15941	MUC1	FALSE
Apt-10624-45	MILD DEGENERATION - HEALTHY	-0.02	0.23	1752.93	-0.57	0.52	0.930716	1	Q1W4C9	SPINK13	FALSE
Apt-10626-116	MILD DEGENERATION - HEALTHY	0.06	0.2	1802.15	-0.41	0.53	0.764212	1	Q8NDV1	ST6GALNAC3	FALSE
Apt-10627-87	MILD DEGENERATION - HEALTHY	-0.22	0.21	1784.39	-0.72	0.29	0.294956	1	Q06481	APLP2	FALSE
Apt-10630-5	MILD DEGENERATION - HEALTHY	0.37	0.19	1750.78	-0.07	0.82	0.0516503	1	Q9BUP3	HTATIP2	FALSE
Apt-10631-9	MILD DEGENERATION - HEALTHY	-0.09	0.19	1749.56	-0.54	0.35	0.635784	1	O15173	PGRMC2	FALSE
Apt-10636-1	MILD DEGENERATION - HEALTHY	-0.24	0.2	1305.04	-0.72	0.24	0.230357	1	Q8TD46	CD200R1	FALSE
Apt-10637-50	MILD DEGENERATION - HEALTHY	-0.38	0.22	1769.64	-0.89	0.13	0.0842932	1	Q6UXG2	ELAPOR1	FALSE
Apt-10638-1	MILD DEGENERATION - HEALTHY	-0.13	0.2	1794.98	-0.59	0.33	0.515775	1	Q9BSI4	TINF2	FALSE
Apt-10643-16	MILD DEGENERATION - HEALTHY	0.16	0.19	1677.72	-0.3	0.61	0.399849	1	Q96PB7	OLFM3	FALSE
Apt-10647-18	MILD DEGENERATION - HEALTHY	0.26	0.2	1194.79	-0.21	0.73	0.193852	1	Q8N9N2	ASCC1	FALSE
Apt-10663-42	MILD DEGENERATION - HEALTHY	-0.06	0.21	1823.35	-0.54	0.43	0.775129	1	O15503	INSIG1	FALSE
Apt-10666-7	MILD DEGENERATION - HEALTHY	0.11	0.19	1812.36	-0.32	0.55	0.562697	1	Q9UJJ9	GNPTG	FALSE
Apt-10667-78	MILD DEGENERATION - HEALTHY	-0.18	0.2	1657.85	-0.66	0.3	0.368251	1	Q5T7R7	C1orf185	FALSE
Apt-10668-5	MILD DEGENERATION - HEALTHY	-0.09	0.2	1774.59	-0.57	0.38	0.652765	1	Q12846	STX4	FALSE
Apt-10675-223	MILD DEGENERATION - HEALTHY	-0.08	0.18	1814.82	-0.5	0.34	0.656774	1	Q9Y320	TMX2	FALSE
Apt-10693-43	MILD DEGENERATION - HEALTHY	0.13	0.23	1433.27	-0.42	0.67	0.572014	1	A4D1S0	KLRG2	FALSE
Apt-10695-12	MILD DEGENERATION - HEALTHY	0	0.2	1656.11	-0.48	0.48	1	1	Q8IUB3	WFDC10B	FALSE
Apt-10699-52	MILD DEGENERATION - HEALTHY	-0.42	0.19	1798.44	-0.87	0.03	0.0271941	1	Q07954	LRP1	FALSE
Apt-10700-10	MILD DEGENERATION - HEALTHY	0.28	0.22	1409.62	-0.25	0.8	0.203325	1	Q5DX21	IGSF11	FALSE
Apt-10702-1	MILD DEGENERATION - HEALTHY	-0.18	0.2	1630.6	-0.65	0.29	0.368253	1	Q2UY09	COL28A1	FALSE
Apt-10703-203	MILD DEGENERATION - HEALTHY	-0.35	0.24	1830.53	-0.9	0.2	0.14492	1	Q9H7L9	SUDS3	FALSE
Apt-10704-91	MILD DEGENERATION - HEALTHY	-0.52	0.19	1824.34	-0.98	-0.06	0.00626338	1	Q12912	IRAG2	TRUE
Apt-10705-14	MILD DEGENERATION - HEALTHY	0.35	0.21	1779.59	-0.15	0.84	0.0957567	1	Q8NDV1	ST6GALNAC3	FALSE
Apt-10710-23	MILD DEGENERATION - HEALTHY	-0.19	0.23	1832.56	-0.74	0.35	0.408862	1	Q6X784	ZPBP2	FALSE
Apt-10713-151	MILD DEGENERATION - HEALTHY	-0.39	0.19	1498.54	-0.83	0.05	0.0402817	1	A8K4G0	CD300LB	FALSE
Apt-10714-7	MILD DEGENERATION - HEALTHY	-0.11	0.19	1808.17	-0.56	0.35	0.562697	1	P12821	ACE	FALSE
Apt-10716-35	MILD DEGENERATION - HEALTHY	0	0.18	1722.66	-0.42	0.43	1	1	Q16401	PSMD5	FALSE
Apt-10721-76	MILD DEGENERATION - HEALTHY	0.01	0.22	1748.81	-0.5	0.52	0.96375	1	P0DMV8	HSPA1A	FALSE
Apt-10722-13	MILD DEGENERATION - HEALTHY	0.04	0.2	1802.92	-0.42	0.5	0.841503	1	P43405	SYK	FALSE
Apt-10737-96	MILD DEGENERATION - HEALTHY	0.5	0.19	1750.78	0.06	0.95	0.00857354	1	P30740	SERPINB1	TRUE
Apt-10738-11	MILD DEGENERATION - HEALTHY	-0.43	0.21	1702.66	-0.92	0.07	0.0407505	1	Q9UBX5	FBLN5	TRUE
Apt-10741-22	MILD DEGENERATION - HEALTHY	-0.07	0.2	1831.12	-0.53	0.4	0.726379	1	P09603	CSF1	FALSE
Apt-10743-13	MILD DEGENERATION - HEALTHY	-0.37	0.19	1749.56	-0.82	0.07	0.0516504	1	Q96PX8	SLITRK1	FALSE
Apt-10746-24	MILD DEGENERATION - HEALTHY	-0.42	0.22	1831.82	-0.95	0.1	0.0564065	1	Q9UBP4	DKK3	FALSE
Apt-10748-216	MILD DEGENERATION - HEALTHY	0.26	0.22	1409.62	-0.26	0.79	0.237477	1	Q9Y5E7	PCDHB2	FALSE
Apt-10749-18	MILD DEGENERATION - HEALTHY	0.19	0.27	1829.03	-0.44	0.83	0.481707	1	P0DMV8	HSPA1A	FALSE
Apt-10752-8	MILD DEGENERATION - HEALTHY	-0.09	0.2	1786.46	-0.57	0.38	0.652765	1	Q8N8U2	CDYL2	FALSE
Apt-10753-31	MILD DEGENERATION - HEALTHY	0.3	0.19	1790.65	-0.14	0.74	0.114525	1	Q9H2U9	ADAM7	FALSE
Apt-10754-113	MILD DEGENERATION - HEALTHY	0.03	0.18	1765.74	-0.39	0.45	0.867651	1	Q9HC23	PROK2	FALSE
Apt-10756-34	MILD DEGENERATION - HEALTHY	-0.44	0.18	1736.35	-0.85	-0.03	0.0146064	1	Q969E3	UCN3	TRUE
Apt-10758-2	MILD DEGENERATION - HEALTHY	-0.33	0.19	1825.1	-0.78	0.11	0.0825838	1	O60938	KERA	FALSE
Apt-10760-107	MILD DEGENERATION - HEALTHY	0.02	0.2	1657.85	-0.45	0.5	0.920356	1	P48058	GRIA4	FALSE
Apt-10761-5	MILD DEGENERATION - HEALTHY	-0.05	0.19	1818.36	-0.49	0.39	0.792459	1	Q15363	TMED2	FALSE
Apt-10762-2	MILD DEGENERATION - HEALTHY	-0.01	0.21	1732.1	-0.5	0.48	0.962025	1	A4D1S0	KLRG2	FALSE
Apt-10767-52	MILD DEGENERATION - HEALTHY	-0.06	0.2	1814.08	-0.54	0.41	0.764212	1	Q8IZP9	ADGRG2	FALSE
Apt-10772-21	MILD DEGENERATION - HEALTHY	-0.1	0.19	1831.24	-0.54	0.34	0.598733	1	Q8N6G5	CSGALNACT2	FALSE
Apt-10780-10	MILD DEGENERATION - HEALTHY	0.09	0.2	1786.46	-0.39	0.56	0.652765	1	O95716	RAB3D	FALSE
Apt-10781-19	MILD DEGENERATION - HEALTHY	-0.03	0.2	1833.88	-0.49	0.43	0.880781	1	Q6UXB4	CLEC4G	FALSE
Apt-10785-8	MILD DEGENERATION - HEALTHY	0.04	0.19	1816.69	-0.4	0.49	0.833281	1	Q8N7C0	LRRC52	FALSE
Apt-10798-4	MILD DEGENERATION - HEALTHY	0.11	0.21	1784.83	-0.39	0.62	0.600476	1	Q496F6	CD300E	FALSE
Apt-10800-15	MILD DEGENERATION - HEALTHY	-0.08	0.23	1772.14	-0.63	0.47	0.728012	1	P50454	SERPINH1	FALSE
Apt-10801-11	MILD DEGENERATION - HEALTHY	-0.08	0.21	1596.8	-0.57	0.4	0.703289	1	O43921	EFNA2	FALSE
Apt-10803-22	MILD DEGENERATION - HEALTHY	0.27	0.22	1792.68	-0.24	0.78	0.219881	1	P0DMV8	HSPA1A	FALSE
Apt-10809-14	MILD DEGENERATION - HEALTHY	-0.24	0.19	1677.72	-0.69	0.21	0.206708	1	Q12918	KLRB1	FALSE
Apt-10814-7	MILD DEGENERATION - HEALTHY	0.36	0.2	1833.02	-0.12	0.85	0.072025	1	P06126	CD1A	FALSE
Apt-10815-2	MILD DEGENERATION - HEALTHY	-0.02	0.23	1832.56	-0.57	0.53	0.930716	1	Q5JVS0	HABP4	FALSE
Apt-10816-150	MILD DEGENERATION - HEALTHY	-1.61	0.2	1823.04	-2.09	-1.13	1.33227e-15	2.79686e-11	Q9UKJ1	PILRA	TRUE
Apt-10817-26	MILD DEGENERATION - HEALTHY	0.13	0.2	1732.2	-0.33	0.6	0.515778	1	Q6UXN7	TOMM20L	FALSE
Apt-10818-36	MILD DEGENERATION - HEALTHY	-0.04	0.27	1832.68	-0.67	0.59	0.882242	1	P17405	SMPD1	FALSE
Apt-10819-108	MILD DEGENERATION - HEALTHY	-0.09	0.19	1818.91	-0.54	0.37	0.635782	1	P23142	FBLN1	FALSE
Apt-10825-12	MILD DEGENERATION - HEALTHY	-0.24	0.18	1794.75	-0.66	0.18	0.182592	1	Q8N0Z9	VSIG10	FALSE
Apt-10827-67	MILD DEGENERATION - HEALTHY	-0.31	0.24	1819.96	-0.87	0.24	0.196637	1	P0C6S8	LINGO3	FALSE
Apt-10830-5	MILD DEGENERATION - HEALTHY	-0.07	0.24	1830.53	-0.62	0.48	0.770575	1	O75071	EFCAB14	FALSE
Apt-10832-24	MILD DEGENERATION - HEALTHY	-0.24	0.21	1794.08	-0.75	0.26	0.25325	1	Q9UBX8	B4GALT6	FALSE
Apt-10833-64	MILD DEGENERATION - HEALTHY	-0.31	0.19	1831.24	-0.75	0.13	0.10294	1	Q96QV1	HHIP	FALSE
Apt-10835-25	MILD DEGENERATION - HEALTHY	-0.15	0.18	1486.67	-0.57	0.28	0.404791	1	Q9UNA3	A4GNT	FALSE
Apt-10842-7	MILD DEGENERATION - HEALTHY	-0.04	0.2	1816.84	-0.51	0.42	0.841503	1	Q9P109	GCNT4	FALSE
Apt-10847-1	MILD DEGENERATION - HEALTHY	0.07	0.21	1794.08	-0.43	0.57	0.738922	1	Q6ZMC9	SIGLEC15	FALSE
Apt-10848-137	MILD DEGENERATION - HEALTHY	-0.01	0.22	1730.42	-0.51	0.5	0.96375	1	Q6UXE8	BTNL3	FALSE
Apt-10851-77	MILD DEGENERATION - HEALTHY	0.04	0.19	1805.75	-0.39	0.48	0.833281	1	Q14213	EBI3	FALSE
Apt-10852-114	MILD DEGENERATION - HEALTHY	0.15	0.22	1766.42	-0.36	0.65	0.495443	1	O14979	HNRNPDL	FALSE
Apt-10854-15	MILD DEGENERATION - HEALTHY	-0.03	0.18	1819.18	-0.45	0.39	0.867651	1	Q9P109	GCNT4	FALSE
Apt-10855-55	MILD DEGENERATION - HEALTHY	-0.63	0.24	1819.96	-1.19	-0.08	0.00873743	1	O15031	PLXNB2	TRUE
Apt-10866-60	MILD DEGENERATION - HEALTHY	0.42	0.27	1822.89	-0.22	1.05	0.119987	1	Q6IN85	PPP4R3A	FALSE
Apt-10870-32	MILD DEGENERATION - HEALTHY	0.26	0.21	1814.32	-0.23	0.76	0.215841	1	Q9UBP0	SPAST	FALSE
Apt-10876-300	MILD DEGENERATION - HEALTHY	0.05	0.19	1749.56	-0.4	0.49	0.79246	1	Q6PJG6	BRAT1	FALSE
Apt-10880-38	MILD DEGENERATION - HEALTHY	0.14	0.19	1831.24	-0.3	0.58	0.461313	1	P0C2L3	FAM163B	FALSE
Apt-10882-12	MILD DEGENERATION - HEALTHY	0.09	0.18	1774.64	-0.34	0.53	0.617137	1	Q08554	DSC1	FALSE
Apt-10885-36	MILD DEGENERATION - HEALTHY	-0.32	0.19	1831.61	-0.77	0.12	0.0923114	1	Q6UWU4	C6orf89	FALSE
Apt-10889-2	MILD DEGENERATION - HEALTHY	-0.04	0.18	1774.64	-0.47	0.39	0.824166	1	Q96G30	MRAP2	FALSE
Apt-10890-135	MILD DEGENERATION - HEALTHY	-0.04	0.2	1827.04	-0.49	0.42	0.841503	1	Q6UWM7	LCTL	FALSE
Apt-10892-8	MILD DEGENERATION - HEALTHY	0.04	0.18	1774.64	-0.4	0.47	0.824166	1	Q99650	OSMR	FALSE
Apt-10894-25	MILD DEGENERATION - HEALTHY	-0.15	0.18	1814.82	-0.56	0.27	0.404766	1	O76038	SCGN	FALSE
Apt-10895-28	MILD DEGENERATION - HEALTHY	-0.01	0.2	1814.08	-0.49	0.46	0.960128	1	Q86T26	TMPRSS11B	FALSE
Apt-10900-272	MILD DEGENERATION - HEALTHY	-0.52	0.2	1802.15	-0.99	-0.05	0.00939854	1	Q93045	STMN2	TRUE
Apt-10902-53	MILD DEGENERATION - HEALTHY	-0.25	0.19	1790.65	-0.69	0.19	0.188413	1	Q53RT3	ASPRV1	FALSE
Apt-10903-50	MILD DEGENERATION - HEALTHY	-0.01	0.19	1677.72	-0.47	0.44	0.958032	1	Q9UNK0	STX8	FALSE
Apt-10907-116	MILD DEGENERATION - HEALTHY	-0.42	0.25	1833.88	-1.01	0.16	0.0931276	1	Q9P121	NTM	TRUE
Apt-10908-2	MILD DEGENERATION - HEALTHY	-0.36	0.19	1833.06	-0.8	0.08	0.0582845	1	Q8IUC8	GALNT13	FALSE
Apt-10910-6	MILD DEGENERATION - HEALTHY	0.04	0.2	1711.56	-0.42	0.51	0.841504	1	O75871	CEACAM4	FALSE
Apt-10916-44	MILD DEGENERATION - HEALTHY	-0.62	0.26	1784.49	-1.24	0	0.0172009	1	Q13018	PLA2R1	TRUE
Apt-10917-40	MILD DEGENERATION - HEALTHY	0.03	0.22	1766.42	-0.48	0.54	0.891549	1	O14610	GNGT2	FALSE
Apt-10924-258	MILD DEGENERATION - HEALTHY	-0.41	0.23	1772.14	-0.95	0.14	0.0748212	1	Q8WUJ1	CYB5D2	FALSE
Apt-10933-107	MILD DEGENERATION - HEALTHY	0.05	0.18	1794.75	-0.37	0.47	0.781215	1	Q9BXU9	CALN1	FALSE
Apt-10938-13	MILD DEGENERATION - HEALTHY	0.06	0.2	1742.17	-0.41	0.52	0.764213	1	P19256	CD58	FALSE
Apt-10939-16	MILD DEGENERATION - HEALTHY	-0.09	0.21	1784.83	-0.6	0.41	0.668287	1	Q9H4M7	PLEKHA4	FALSE
Apt-10940-25	MILD DEGENERATION - HEALTHY	0.03	0.2	1829.63	-0.44	0.51	0.880781	1	Q86TD4	SRL	FALSE
Apt-10945-11	MILD DEGENERATION - HEALTHY	0.24	0.2	1833.88	-0.22	0.7	0.230294	1	O43752	STX6	FALSE
Apt-10948-14	MILD DEGENERATION - HEALTHY	-0.75	0.2	1833.88	-1.21	-0.29	0.000182321	1	Q8IV08	PLD3	TRUE
Apt-10949-59	MILD DEGENERATION - HEALTHY	0.09	0.25	1792.32	-0.5	0.68	0.71889	1	P05387	RPLP2	FALSE
Apt-10953-14	MILD DEGENERATION - HEALTHY	-0.18	0.18	1829.72	-0.6	0.23	0.317443	1	Q6UVW9	CLEC2A	FALSE
Apt-10955-4	MILD DEGENERATION - HEALTHY	-0.24	0.22	1766.42	-0.75	0.27	0.275462	1	Q8IUN9	CLEC10A	FALSE
Apt-10956-82	MILD DEGENERATION - HEALTHY	0.2	0.24	1830.53	-0.35	0.75	0.404765	1	P23434	GCSH	FALSE
Apt-10959-125	MILD DEGENERATION - HEALTHY	0.02	0.26	1825.53	-0.58	0.62	0.938693	1	Q9NYM9	BET1L	FALSE
Apt-10961-15	MILD DEGENERATION - HEALTHY	0.07	0.22	1730.42	-0.44	0.58	0.750385	1	Q9UL19	PLAAT4	FALSE
Apt-10966-1	MILD DEGENERATION - HEALTHY	-0.42	0.23	1833.88	-0.97	0.13	0.0679997	1	P02765	AHSG	FALSE
Apt-10967-12	MILD DEGENERATION - HEALTHY	-0.21	0.19	1825.1	-0.66	0.24	0.269191	1	P01236	PRL	FALSE
Apt-10970-3	MILD DEGENERATION - HEALTHY	-0.59	0.2	1833.02	-1.07	-0.11	0.00321802	1	Q13508	ART3	TRUE
Apt-10974-20	MILD DEGENERATION - HEALTHY	-0.35	0.19	1658.02	-0.8	0.1	0.0656382	1	P58062	SPINK7	FALSE
Apt-10975-59	MILD DEGENERATION - HEALTHY	-0.07	0.19	1825.1	-0.52	0.38	0.712602	1	Q96DR8	MUCL1	FALSE
Apt-10976-44	MILD DEGENERATION - HEALTHY	-0.08	0.23	1560.65	-0.62	0.45	0.728018	1	P15941	MUC1	FALSE
Apt-10977-55	MILD DEGENERATION - HEALTHY	0	0.18	1783.98	-0.43	0.43	1	1	Q8WVF2	UCMA	FALSE
Apt-10978-39	MILD DEGENERATION - HEALTHY	-0.41	0.23	1830.21	-0.96	0.13	0.0748157	1	P01242	GH2	FALSE
Apt-10980-11	MILD DEGENERATION - HEALTHY	-0.6	0.26	1784.49	-1.22	0.02	0.0211302	1	P22303	ACHE	TRUE
Apt-10981-56	MILD DEGENERATION - HEALTHY	-0.08	0.21	1784.83	-0.58	0.43	0.703284	1	P56975	NRG3	FALSE
Apt-10990-21	MILD DEGENERATION - HEALTHY	0.12	0.2	1794.98	-0.34	0.58	0.548582	1	Q5S007	LRRK2	FALSE
Apt-11067-13	MILD DEGENERATION - HEALTHY	0.2	0.23	1825.2	-0.33	0.74	0.384652	1	P02818	BGLAP	FALSE
Apt-11071-1	MILD DEGENERATION - HEALTHY	-0.08	0.19	1677.72	-0.54	0.37	0.673771	1	P05113	IL5	FALSE
Apt-11081-1	MILD DEGENERATION - HEALTHY	0	0.23	1786.07	-0.53	0.53	1	1	P21695	GPD1	FALSE
Apt-11083-23	MILD DEGENERATION - HEALTHY	0.27	0.23	1627.13	-0.27	0.82	0.240602	1	P09104	ENO2	FALSE
Apt-11089-7	MILD DEGENERATION - HEALTHY	-0.15	0.2	1819.11	-0.63	0.33	0.453352	1	P01876|P01877	IGHA1|IGHA2	FALSE
Apt-11094-104	MILD DEGENERATION - HEALTHY	-0.02	0.2	1788.44	-0.48	0.44	0.920356	1	Q05315	CLC	FALSE
Apt-11096-57	MILD DEGENERATION - HEALTHY	0.14	0.23	1627.13	-0.4	0.68	0.542811	1	Q9Y5N5	N6AMT1	FALSE
Apt-11098-1	MILD DEGENERATION - HEALTHY	0.69	0.21	1596.8	0.21	1.18	0.00103929	1	O00764	PDXK	TRUE
Apt-11101-18	MILD DEGENERATION - HEALTHY	-0.1	0.2	1605.35	-0.57	0.37	0.617144	1	O00206	TLR4	FALSE
Apt-11102-22	MILD DEGENERATION - HEALTHY	-0.69	0.23	1794.91	-1.22	-0.16	0.00273697	1	Q9BYZ8	REG4	TRUE
Apt-11103-24	MILD DEGENERATION - HEALTHY	0.32	0.19	1818.91	-0.13	0.78	0.0923126	1	P04792	HSPB1	FALSE
Apt-11104-13	MILD DEGENERATION - HEALTHY	0.16	0.21	1779.59	-0.34	0.66	0.446218	1	P36222	CHI3L1	FALSE
Apt-11105-171	MILD DEGENERATION - HEALTHY	0.18	0.22	1785.69	-0.33	0.69	0.413363	1	P06733	ENO1	FALSE
Apt-11107-25	MILD DEGENERATION - HEALTHY	0.01	0.24	1830.53	-0.55	0.56	0.966769	1	Q9P273	TENM3	FALSE
Apt-11109-56	MILD DEGENERATION - HEALTHY	0.13	0.22	1831.82	-0.39	0.66	0.554654	1	Q4LDE5	SVEP1	FALSE
Apt-11110-4	MILD DEGENERATION - HEALTHY	-0.02	0.18	1765.74	-0.44	0.4	0.911541	1	Q4V9L6	TMEM119	FALSE
Apt-11112-18	MILD DEGENERATION - HEALTHY	-0.21	0.23	1832.56	-0.76	0.33	0.36134	1	Q8TBQ9	TMEM167A	FALSE
Apt-11116-16	MILD DEGENERATION - HEALTHY	-0.25	0.26	1825.53	-0.85	0.36	0.336409	1	Q6NUJ2	C11orf87	FALSE
Apt-11117-2	MILD DEGENERATION - HEALTHY	0.63	0.23	1786.07	0.1	1.16	0.00622142	1	Q8TB22	SPATA20	TRUE
Apt-11118-107	MILD DEGENERATION - HEALTHY	0.09	0.18	1819.18	-0.33	0.52	0.617136	1	Q9H0T7	RAB17	FALSE
Apt-11120-49	MILD DEGENERATION - HEALTHY	0.18	0.21	1779.59	-0.32	0.68	0.391481	1	Q8WUY8	NAT14	FALSE
Apt-11121-56	MILD DEGENERATION - HEALTHY	-0.59	0.22	1792.68	-1.1	-0.08	0.00738952	1	Q2TAL6	VWC2	TRUE
Apt-11122-97	MILD DEGENERATION - HEALTHY	-0.05	0.2	1656.11	-0.53	0.43	0.802618	1	Q9NZD8	SPG21	FALSE
Apt-11126-102	MILD DEGENERATION - HEALTHY	-0.12	0.22	1766.74	-0.64	0.39	0.58551	1	O75962	TRIO	FALSE
Apt-11128-29	MILD DEGENERATION - HEALTHY	0.39	0.19	1825.1	-0.06	0.83	0.0402506	1	Q8N3T6	TMEM132C	FALSE
Apt-11129-66	MILD DEGENERATION - HEALTHY	0.11	0.2	1830.48	-0.36	0.57	0.582386	1	O95972	BMP15	FALSE
Apt-11130-158	MILD DEGENERATION - HEALTHY	0.14	0.19	1766.56	-0.31	0.58	0.461316	1	O00305	CACNB4	FALSE
Apt-11134-30	MILD DEGENERATION - HEALTHY	0.19	0.23	1627.13	-0.35	0.73	0.408876	1	Q9UGC7	MTRF1L	FALSE
Apt-11135-5	MILD DEGENERATION - HEALTHY	-0.53	0.19	1790.65	-0.97	-0.09	0.00533527	1	Q7Z7F7	MRPL55	TRUE
Apt-11137-43	MILD DEGENERATION - HEALTHY	-0.59	0.2	1743.76	-1.06	-0.13	0.00322009	1	P32927	CSF2RB	TRUE
Apt-11138-16	MILD DEGENERATION - HEALTHY	0.26	0.19	1769.57	-0.18	0.69	0.171354	1	Q13761	RUNX3	FALSE
Apt-11140-56	MILD DEGENERATION - HEALTHY	0.15	0.22	1730.42	-0.36	0.66	0.495445	1	P02452	COL1A1	FALSE
Apt-11142-11	MILD DEGENERATION - HEALTHY	-0.33	0.23	1808.02	-0.88	0.21	0.151522	1	O95841	ANGPTL1	FALSE
Apt-11143-32	MILD DEGENERATION - HEALTHY	-0.16	0.21	1780.91	-0.64	0.32	0.446218	1	Q96PB7	OLFM3	FALSE
Apt-11144-10	MILD DEGENERATION - HEALTHY	0.01	0.25	1833.88	-0.57	0.6	0.968097	1	Q30KQ4	DEFB116	FALSE
Apt-11145-72	MILD DEGENERATION - HEALTHY	0.02	0.2	1814.08	-0.45	0.49	0.920355	1	Q6ZVL6	KIAA1549L	FALSE
Apt-11146-4	MILD DEGENERATION - HEALTHY	-0.08	0.22	1457.68	-0.6	0.44	0.716182	1	Q9Y458	TBX22	FALSE
Apt-11147-17	MILD DEGENERATION - HEALTHY	-0.17	0.2	1830.48	-0.63	0.3	0.395436	1	Q86YW5	TREML1	FALSE
Apt-11149-3	MILD DEGENERATION - HEALTHY	0.01	0.21	1670.23	-0.47	0.49	0.962026	1	Q15399	TLR1	FALSE
Apt-11150-3	MILD DEGENERATION - HEALTHY	-0.28	0.21	1596.8	-0.76	0.21	0.182613	1	P12109	COL6A1	FALSE
Apt-11152-46	MILD DEGENERATION - HEALTHY	-0.64	0.21	1596.8	-1.13	-0.16	0.00234446	1	Q9UKR3	KLK13	TRUE
Apt-11154-3	MILD DEGENERATION - HEALTHY	-0.12	0.24	1783.8	-0.69	0.45	0.617137	1	Q14494	NFE2L1	FALSE
Apt-11155-16	MILD DEGENERATION - HEALTHY	-0.04	0.19	1833.06	-0.48	0.4	0.83328	1	A8TX70	COL6A5	FALSE
Apt-11157-35	MILD DEGENERATION - HEALTHY	0.08	0.21	1820.67	-0.41	0.58	0.703283	1	P0DMV8	HSPA1A	FALSE
Apt-11158-40	MILD DEGENERATION - HEALTHY	-0.08	0.21	1824.42	-0.57	0.41	0.703283	1	Q6ZP65	BICDL1	FALSE
Apt-11159-14	MILD DEGENERATION - HEALTHY	-0.23	0.22	1831.82	-0.75	0.3	0.295951	1	Q969V5	MUL1	FALSE
Apt-11160-56	MILD DEGENERATION - HEALTHY	0.14	0.18	1765.74	-0.28	0.56	0.436804	1	Q9H9V4	RNF122	FALSE
Apt-11161-5	MILD DEGENERATION - HEALTHY	0.24	0.21	1702.66	-0.25	0.74	0.253259	1	Q8N0X7	SPART	FALSE
Apt-11162-37	MILD DEGENERATION - HEALTHY	-0.08	0.19	1807.48	-0.53	0.38	0.673767	1	Q9NQ60	EQTN	FALSE
Apt-11163-7	MILD DEGENERATION - HEALTHY	-0.08	0.2	1816.84	-0.55	0.38	0.689204	1	Q5T6X4	FAM162B	FALSE
Apt-11164-7	MILD DEGENERATION - HEALTHY	0.1	0.2	1833.02	-0.38	0.58	0.617135	1	Q9NT68	TENM2	FALSE
Apt-11167-6	MILD DEGENERATION - HEALTHY	0.06	0.19	1816.69	-0.38	0.51	0.752199	1	Q13613	MTMR1	FALSE
Apt-11168-3	MILD DEGENERATION - HEALTHY	0.07	0.24	1820.27	-0.5	0.64	0.770575	1	Q96KG7	MEGF10	FALSE
Apt-11171-25	MILD DEGENERATION - HEALTHY	0.48	0.25	1792.32	-0.11	1.06	0.0550165	1	P21333	FLNA	TRUE
Apt-11173-29	MILD DEGENERATION - HEALTHY	-0.07	0.19	1824.34	-0.53	0.39	0.712602	1	Q7Z6M3	MILR1	FALSE
Apt-11174-8	MILD DEGENERATION - HEALTHY	-0.03	0.21	1780.91	-0.51	0.46	0.886419	1	Q9UPZ6	THSD7A	FALSE
Apt-11175-45	MILD DEGENERATION - HEALTHY	0.14	0.22	1792.68	-0.37	0.65	0.524621	1	Q7L5N7	LPCAT2	FALSE
Apt-11177-16	MILD DEGENERATION - HEALTHY	-0.36	0.21	1780.91	-0.84	0.13	0.0866503	1	P13647	KRT5	FALSE
Apt-11178-21	MILD DEGENERATION - HEALTHY	0.15	0.2	1833.88	-0.31	0.61	0.453351	1	Q4LDE5	SVEP1	FALSE
Apt-11179-7	MILD DEGENERATION - HEALTHY	-0.38	0.2	1786.46	-0.85	0.09	0.057594	1	Q9BXA7	TSSK1B	FALSE
Apt-11180-17	MILD DEGENERATION - HEALTHY	0.24	0.2	1750.35	-0.23	0.72	0.230302	1	Q92922	SMARCC1	FALSE
Apt-11184-51	MILD DEGENERATION - HEALTHY	-0.6	0.24	1830.53	-1.16	-0.05	0.0125062	1	P10645	CHGA	TRUE
Apt-11185-145	MILD DEGENERATION - HEALTHY	-0.05	0.21	1732.1	-0.54	0.44	0.811835	1	P30793	GCH1	FALSE
Apt-11186-12	MILD DEGENERATION - HEALTHY	-0.57	0.18	1788.63	-1.01	-0.14	0.00156797	1	Q8NDY8	TMEM52	TRUE
Apt-11187-11	MILD DEGENERATION - HEALTHY	-0.36	0.24	1792.26	-0.92	0.19	0.133791	1	Q5QGZ9	CLEC12A	FALSE
Apt-11190-129	MILD DEGENERATION - HEALTHY	0.04	0.18	1774.64	-0.39	0.47	0.824166	1	Q96TA2	YME1L1	FALSE
Apt-11192-168	MILD DEGENERATION - HEALTHY	-0.06	0.2	1814.08	-0.53	0.42	0.764212	1	Q9GZM7	TINAGL1	FALSE
Apt-11193-27	MILD DEGENERATION - HEALTHY	-0.02	0.23	1794.91	-0.55	0.51	0.930716	1	P20823	HNF1A	FALSE
Apt-11194-6	MILD DEGENERATION - HEALTHY	0.16	0.2	1826.1	-0.32	0.63	0.423815	1	Q9Y3P8	SIT1	FALSE
Apt-11196-31	MILD DEGENERATION - HEALTHY	-0.11	0.18	1486.67	-0.54	0.31	0.541219	1	P12111	COL6A3	FALSE
Apt-11198-37	MILD DEGENERATION - HEALTHY	0.04	0.19	1813.84	-0.4	0.48	0.833281	1	Q96BA8	CREB3L1	FALSE
Apt-11200-52	MILD DEGENERATION - HEALTHY	-0.12	0.22	1769.64	-0.63	0.4	0.58551	1	Q9NPY3	CD93	FALSE
Apt-11201-19	MILD DEGENERATION - HEALTHY	0.3	0.2	1744.39	-0.18	0.77	0.133795	1	Q9Y606	PUS1	FALSE
Apt-11202-70	MILD DEGENERATION - HEALTHY	-0.17	0.24	1830.53	-0.73	0.38	0.478828	1	Q99593	TBX5	FALSE
Apt-11203-97	MILD DEGENERATION - HEALTHY	-0.15	0.23	1796.6	-0.7	0.39	0.514372	1	P30613	PKLR	FALSE
Apt-11204-80	MILD DEGENERATION - HEALTHY	-0.32	0.18	1801.37	-0.75	0.11	0.075609	1	P78310	CXADR	FALSE
Apt-11205-10	MILD DEGENERATION - HEALTHY	-0.04	0.2	1831.12	-0.51	0.42	0.841503	1	P26010	ITGB7	FALSE
Apt-11207-3	MILD DEGENERATION - HEALTHY	0.03	0.22	1833.88	-0.5	0.55	0.891549	1	P21757	MSR1	FALSE
Apt-11208-15	MILD DEGENERATION - HEALTHY	-0.2	0.2	1751.91	-0.67	0.27	0.317449	1	Q9UK23	NAGPA	FALSE
Apt-11211-7	MILD DEGENERATION - HEALTHY	0.38	0.2	1802.15	-0.09	0.85	0.0575926	1	Q15813	TBCE	FALSE
Apt-11212-7	MILD DEGENERATION - HEALTHY	0.09	0.2	1663.79	-0.38	0.55	0.652769	1	Q8NBS9	TXNDC5	FALSE
Apt-11214-40	MILD DEGENERATION - HEALTHY	0.02	0.25	1792.32	-0.57	0.61	0.936246	1	Q9UBS3	DNAJB9	FALSE
Apt-11215-6	MILD DEGENERATION - HEALTHY	-0.35	0.19	1755.72	-0.8	0.11	0.0656283	1	P55291	CDH15	FALSE
Apt-11217-16	MILD DEGENERATION - HEALTHY	-0.05	0.21	1827.41	-0.55	0.44	0.811834	1	Q13363	CTBP1	FALSE
Apt-11218-84	MILD DEGENERATION - HEALTHY	0.16	0.21	1596.8	-0.33	0.64	0.446229	1	P51580	TPMT	FALSE
Apt-11219-95	MILD DEGENERATION - HEALTHY	-0.29	0.18	1788.63	-0.72	0.14	0.107332	1	Q8TAT2	FGFBP3	FALSE
Apt-11220-53	MILD DEGENERATION - HEALTHY	-0.09	0.23	1833.88	-0.62	0.44	0.695618	1	Q8TEF2	C10orf105	FALSE
Apt-11223-1	MILD DEGENERATION - HEALTHY	-0.17	0.19	1758.6	-0.61	0.27	0.37105	1	Q6P9G4	TMEM154	FALSE
Apt-11226-16	MILD DEGENERATION - HEALTHY	0.31	0.19	1766.56	-0.13	0.76	0.102946	1	Q05086	UBE3A	FALSE
Apt-11227-31	MILD DEGENERATION - HEALTHY	0.28	0.21	1590.8	-0.22	0.79	0.182613	1	Q9Y4P3	TBL2	FALSE
Apt-11228-37	MILD DEGENERATION - HEALTHY	0.08	0.17	1833.88	-0.31	0.48	0.637991	1	Q7Z5B4	RIC3	FALSE
Apt-11229-16	MILD DEGENERATION - HEALTHY	-0.02	0.22	1791.91	-0.54	0.51	0.927575	1	O75460	ERN1	FALSE
Apt-11231-12	MILD DEGENERATION - HEALTHY	-0.32	0.21	1694.45	-0.82	0.18	0.127743	1	Q6P4F2	FDX2	FALSE
Apt-11232-46	MILD DEGENERATION - HEALTHY	0.13	0.2	1802.92	-0.33	0.59	0.515775	1	P20061	TCN1	FALSE
Apt-11237-49	MILD DEGENERATION - HEALTHY	0.08	0.2	1819.11	-0.4	0.56	0.689203	1	Q15113	PCOLCE	FALSE
Apt-11239-49	MILD DEGENERATION - HEALTHY	0.11	0.21	1780.91	-0.38	0.59	0.600476	1	Q8IU80	TMPRSS6	FALSE
Apt-11241-8	MILD DEGENERATION - HEALTHY	0.08	0.19	1766.56	-0.37	0.52	0.673768	1	P04424	ASL	FALSE
Apt-11242-33	MILD DEGENERATION - HEALTHY	-0.17	0.23	1796.6	-0.72	0.37	0.459924	1	P22735	TGM1	FALSE
Apt-11243-90	MILD DEGENERATION - HEALTHY	0.21	0.21	1780.91	-0.28	0.69	0.317446	1	Q5T601	ADGRF1	FALSE
Apt-11245-43	MILD DEGENERATION - HEALTHY	0.02	0.19	1738.66	-0.43	0.46	0.916179	1	P21333	FLNA	FALSE
Apt-11246-3	MILD DEGENERATION - HEALTHY	-0.5	0.2	1742.17	-0.96	-0.03	0.0125106	1	Q8TDL5	BPIFB1	TRUE
Apt-11247-20	MILD DEGENERATION - HEALTHY	-0.23	0.19	1498.54	-0.67	0.21	0.226268	1	Q8N159	NAGS	FALSE
Apt-11248-43	MILD DEGENERATION - HEALTHY	0	0.21	1590.8	-0.5	0.51	1	1	P10746	UROS	FALSE
Apt-11252-30	MILD DEGENERATION - HEALTHY	0.12	0.23	1627.13	-0.42	0.66	0.601923	1	O75427	LRCH4	FALSE
Apt-11254-13	MILD DEGENERATION - HEALTHY	-0.07	0.23	1808.02	-0.62	0.47	0.760898	1	O95428	PAPLN	FALSE
Apt-11257-1	MILD DEGENERATION - HEALTHY	0.49	0.21	1756.17	0	0.98	0.019743	1	P09417	QDPR	TRUE
Apt-11258-41	MILD DEGENERATION - HEALTHY	0.13	0.19	1813.84	-0.31	0.57	0.49393	1	Q13477	MADCAM1	FALSE
Apt-11260-47	MILD DEGENERATION - HEALTHY	-0.11	0.2	1605.35	-0.58	0.36	0.582396	1	Q8TC36	SUN5	FALSE
Apt-11262-39	MILD DEGENERATION - HEALTHY	-0.14	0.2	1605.35	-0.61	0.33	0.484029	1	Q9H4I3	TRABD	FALSE
Apt-11263-57	MILD DEGENERATION - HEALTHY	0.03	0.2	1819.11	-0.45	0.51	0.880781	1	P31415	CASQ1	FALSE
Apt-11264-33	MILD DEGENERATION - HEALTHY	-0.94	0.19	1824.34	-1.39	-0.48	8.21376e-07	0.0161926	P47989	XDH	TRUE
Apt-11265-8	MILD DEGENERATION - HEALTHY	0.05	0.21	1732.1	-0.44	0.54	0.811835	1	P00352	ALDH1A1	FALSE
Apt-11266-8	MILD DEGENERATION - HEALTHY	-0.23	0.22	1805.4	-0.75	0.3	0.295953	1	Q14242	SELPLG	FALSE
Apt-11270-17	MILD DEGENERATION - HEALTHY	0.26	0.24	1830.53	-0.29	0.82	0.278803	1	Q8WYQ3	CHCHD10	FALSE
Apt-11273-176	MILD DEGENERATION - HEALTHY	-0.13	0.22	1791.91	-0.65	0.4	0.554656	1	P0CG30	GSTT2B	FALSE
Apt-11275-94	MILD DEGENERATION - HEALTHY	-0.16	0.22	1805.4	-0.69	0.37	0.467153	1	Q9NZR2	LRP1B	FALSE
Apt-11277-23	MILD DEGENERATION - HEALTHY	0.11	0.18	1801.37	-0.32	0.54	0.541203	1	P18850	ATF6	FALSE
Apt-11278-4	MILD DEGENERATION - HEALTHY	-0.38	0.2	1744.39	-0.85	0.09	0.0575979	1	P13942	COL11A2	FALSE
Apt-11279-42	MILD DEGENERATION - HEALTHY	0.1	0.22	1791.91	-0.43	0.62	0.649491	1	Q9UBS5	GABBR1	FALSE
Apt-11280-6	MILD DEGENERATION - HEALTHY	0.12	0.23	1752.93	-0.43	0.66	0.601918	1	Q99259	GAD1	FALSE
Apt-11281-6	MILD DEGENERATION - HEALTHY	0.02	0.19	1766.56	-0.43	0.47	0.916179	1	Q14451	GRB7	FALSE
Apt-11282-16	MILD DEGENERATION - HEALTHY	-0.05	0.21	1732.1	-0.54	0.44	0.811835	1	P21757	MSR1	FALSE
Apt-11283-13	MILD DEGENERATION - HEALTHY	0.18	0.22	1409.62	-0.34	0.71	0.413392	1	Q96JK2	DCAF5	FALSE
Apt-11284-24	MILD DEGENERATION - HEALTHY	-0.03	0.23	1821.55	-0.58	0.52	0.896237	1	Q6GTX8	LAIR1	FALSE
Apt-11285-8	MILD DEGENERATION - HEALTHY	0.06	0.18	1814.82	-0.36	0.48	0.738921	1	P28906	CD34	FALSE
Apt-11286-78	MILD DEGENERATION - HEALTHY	0.08	0.2	1827.04	-0.37	0.54	0.689203	1	Q9BQE4	SELENOS	FALSE
Apt-11287-14	MILD DEGENERATION - HEALTHY	0.02	0.18	1774.64	-0.41	0.45	0.911541	1	P00167	CYB5A	FALSE
Apt-11288-26	MILD DEGENERATION - HEALTHY	0.25	0.2	1786.46	-0.22	0.72	0.211463	1	P49902	NT5C2	FALSE
Apt-11289-31	MILD DEGENERATION - HEALTHY	0.04	0.2	1802.92	-0.42	0.5	0.841503	1	P48730	CSNK1D	FALSE
Apt-11292-13	MILD DEGENERATION - HEALTHY	0	0.21	1590.8	-0.51	0.5	1	1	Q6AZY7	SCARA3	FALSE
Apt-11293-14	MILD DEGENERATION - HEALTHY	-0.43	0.23	1825.2	-0.96	0.1	0.0617042	1	Q6UXK5	LRRN1	TRUE
Apt-11294-7	MILD DEGENERATION - HEALTHY	0.23	0.23	1808.02	-0.31	0.77	0.317444	1	Q9ULS5	TMCC3	FALSE
Apt-11297-54	MILD DEGENERATION - HEALTHY	-0.13	0.22	1833.88	-0.66	0.4	0.554654	1	Q04721	NOTCH2	FALSE
Apt-11300-32	MILD DEGENERATION - HEALTHY	0.16	0.2	1819.11	-0.32	0.64	0.423815	1	Q99523	SORT1	FALSE
Apt-11302-237	MILD DEGENERATION - HEALTHY	-0.14	0.2	1833.88	-0.6	0.31	0.484016	1	Q92752	TNR	FALSE
Apt-11303-7	MILD DEGENERATION - HEALTHY	0.16	0.19	1816.69	-0.28	0.6	0.39984	1	Q9Y3Z3	SAMHD1	FALSE
Apt-11307-33	MILD DEGENERATION - HEALTHY	-0.19	0.18	1722.66	-0.61	0.23	0.291319	1	Q9H0M0	WWP1	FALSE
Apt-11308-8	MILD DEGENERATION - HEALTHY	-0.24	0.19	1805.75	-0.67	0.2	0.206696	1	Q8TEY5	CREB3L4	FALSE
Apt-11310-8	MILD DEGENERATION - HEALTHY	0.2	0.18	1722.66	-0.22	0.62	0.266676	1	P32926	DSG3	FALSE
Apt-11311-79	MILD DEGENERATION - HEALTHY	0.01	0.22	1820.69	-0.5	0.51	0.96375	1	P15918	RAG1	FALSE
Apt-11312-40	MILD DEGENERATION - HEALTHY	0.1	0.23	1433.27	-0.44	0.65	0.663786	1	P54278	PMS2	FALSE
Apt-11313-100	MILD DEGENERATION - HEALTHY	0.29	0.2	1751.91	-0.18	0.77	0.147238	1	P61457	PCBD1	FALSE
Apt-11315-148	MILD DEGENERATION - HEALTHY	-0.13	0.18	1783.98	-0.56	0.3	0.470253	1	O15297	PPM1D	FALSE
Apt-11318-20	MILD DEGENERATION - HEALTHY	-0.15	0.23	1627.13	-0.69	0.39	0.514381	1	Q6Q788	APOA5	FALSE
Apt-11319-106	MILD DEGENERATION - HEALTHY	0.02	0.2	1802.15	-0.45	0.49	0.920355	1	P49959	MRE11	FALSE
Apt-11320-29	MILD DEGENERATION - HEALTHY	0.06	0.2	1823.04	-0.41	0.54	0.764211	1	Q96EP1	CHFR	FALSE
Apt-11324-3	MILD DEGENERATION - HEALTHY	-0.04	0.25	1833.88	-0.63	0.54	0.872899	1	A1KZ92	PXDNL	FALSE
Apt-11325-8	MILD DEGENERATION - HEALTHY	0.03	0.22	1769.25	-0.49	0.55	0.891549	1	P78543	BTG2	FALSE
Apt-11327-56	MILD DEGENERATION - HEALTHY	-0.13	0.23	1832.56	-0.68	0.41	0.571995	1	P49760	CLK2	FALSE
Apt-11328-9	MILD DEGENERATION - HEALTHY	-0.1	0.22	1769.25	-0.62	0.42	0.649492	1	Q9BQ65	USB1	FALSE
Apt-11330-15	MILD DEGENERATION - HEALTHY	-0.23	0.19	1813.84	-0.67	0.21	0.226235	1	P67870	CSNK2B	FALSE
Apt-11333-82	MILD DEGENERATION - HEALTHY	-0.16	0.19	1498.54	-0.6	0.28	0.399863	1	P42331	ARHGAP25	FALSE
Apt-11334-7	MILD DEGENERATION - HEALTHY	0.17	0.2	1794.98	-0.29	0.63	0.395438	1	O75022	LILRB3	FALSE
Apt-11336-9	MILD DEGENERATION - HEALTHY	-0.01	0.18	1788.63	-0.45	0.42	0.955702	1	Q9NPI8	FANCF	FALSE
Apt-11338-49	MILD DEGENERATION - HEALTHY	-0.09	0.26	1825.53	-0.69	0.52	0.729267	1	P51451	BLK	FALSE
Apt-11342-59	MILD DEGENERATION - HEALTHY	-0.39	0.21	1820.67	-0.89	0.11	0.0634522	1	Q6UX71	PLXDC2	FALSE
Apt-11347-9	MILD DEGENERATION - HEALTHY	-0.5	0.2	1750.35	-0.98	-0.03	0.0125102	1	P37837	TALDO1	TRUE
Apt-11348-132	MILD DEGENERATION - HEALTHY	-0.2	0.22	1791.91	-0.72	0.33	0.363424	1	O15460	P4HA2	FALSE
Apt-11350-30	MILD DEGENERATION - HEALTHY	0.46	0.2	1829.63	-0.01	0.94	0.0215603	1	Q9UNE7	STUB1	TRUE
Apt-11351-233	MILD DEGENERATION - HEALTHY	0.05	0.2	1751.91	-0.43	0.52	0.802617	1	Q9H9Q4	NHEJ1	FALSE
Apt-11352-42	MILD DEGENERATION - HEALTHY	-0.01	0.21	1780.91	-0.49	0.48	0.962025	1	Q8WZ42	TTN	FALSE
Apt-11353-143	MILD DEGENERATION - HEALTHY	0.05	0.21	1784.83	-0.45	0.56	0.811835	1	Q15796	SMAD2	FALSE
Apt-11354-21	MILD DEGENERATION - HEALTHY	-0.31	0.17	1833.88	-0.7	0.09	0.0683859	1	Q9NQ66	PLCB1	FALSE
Apt-11355-10	MILD DEGENERATION - HEALTHY	-0.21	0.23	1772.14	-0.76	0.33	0.361344	1	Q9GZV4	EIF5A2	FALSE
Apt-11356-19	MILD DEGENERATION - HEALTHY	0.13	0.23	1817.16	-0.41	0.67	0.571996	1	Q96DF8	ESS2	FALSE
Apt-11358-15	MILD DEGENERATION - HEALTHY	0.01	0.23	1627.13	-0.54	0.55	0.965326	1	Q13322	GRB10	FALSE
Apt-11360-39	MILD DEGENERATION - HEALTHY	0.2	0.22	1805.4	-0.32	0.73	0.363423	1	P23921	RRM1	FALSE
Apt-11361-73	MILD DEGENERATION - HEALTHY	0.2	0.21	1694.45	-0.3	0.71	0.34104	1	P19971	TYMP	FALSE
Apt-11363-58	MILD DEGENERATION - HEALTHY	0.01	0.19	1766.56	-0.44	0.46	0.958031	1	P55087	AQP4	FALSE
Apt-11364-18	MILD DEGENERATION - HEALTHY	-0.04	0.22	1748.81	-0.56	0.47	0.855746	1	Q8IWA4	MFN1	FALSE
Apt-11365-17	MILD DEGENERATION - HEALTHY	0.12	0.18	1765.74	-0.31	0.54	0.505072	1	Q6N022	TENM4	FALSE
Apt-11368-32	MILD DEGENERATION - HEALTHY	-0.32	0.19	1831.24	-0.76	0.12	0.0923114	1	P54819	AK2	FALSE
Apt-11369-23	MILD DEGENERATION - HEALTHY	0.63	0.27	1822.89	-0.01	1.26	0.0197389	1	P11766	ADH5	TRUE
Apt-11370-20	MILD DEGENERATION - HEALTHY	-0.04	0.22	1833.88	-0.57	0.49	0.855746	1	Q9NRR6	INPP5E	FALSE
Apt-11371-1	MILD DEGENERATION - HEALTHY	0.07	0.19	1807.48	-0.39	0.52	0.712602	1	Q96P66	GPR101	FALSE
Apt-11372-2	MILD DEGENERATION - HEALTHY	-0.04	0.23	1825.2	-0.57	0.49	0.861953	1	P17022	ZNF18	FALSE
Apt-11375-49	MILD DEGENERATION - HEALTHY	-0.33	0.2	1802.92	-0.79	0.14	0.0991171	1	P58012	FOXL2	FALSE
Apt-11377-19	MILD DEGENERATION - HEALTHY	-0.04	0.22	1785.69	-0.55	0.47	0.855746	1	P40394	ADH7	FALSE
Apt-11378-37	MILD DEGENERATION - HEALTHY	0.39	0.23	1772.14	-0.16	0.93	0.0901274	1	P43405	SYK	FALSE
Apt-11380-84	MILD DEGENERATION - HEALTHY	0	0.19	1824.34	-0.46	0.46	1	1	Q9BX46	RBM24	FALSE
Apt-11381-56	MILD DEGENERATION - HEALTHY	-0.1	0.18	1783.98	-0.53	0.33	0.578584	1	P60891	PRPS1	FALSE
Apt-11382-5	MILD DEGENERATION - HEALTHY	0.06	0.23	1794.91	-0.47	0.59	0.794223	1	P53004	BLVRA	FALSE
Apt-11383-41	MILD DEGENERATION - HEALTHY	0.1	0.2	1831.12	-0.36	0.57	0.617135	1	P08729	KRT7	FALSE
Apt-11387-3	MILD DEGENERATION - HEALTHY	-0.06	0.18	1794.75	-0.48	0.36	0.738922	1	Q99941	ATF6B	FALSE
Apt-11388-75	MILD DEGENERATION - HEALTHY	-0.43	0.23	1808.02	-0.97	0.12	0.0617057	1	Q14508	WFDC2	TRUE
Apt-11390-24	MILD DEGENERATION - HEALTHY	0	0.19	1825.1	-0.45	0.44	1	1	P35219	CA8	FALSE
Apt-11391-69	MILD DEGENERATION - HEALTHY	0.43	0.2	1829.63	-0.05	0.9	0.0316859	1	Q03426	MVK	TRUE
Apt-11395-5	MILD DEGENERATION - HEALTHY	0.08	0.23	1832.56	-0.47	0.62	0.728011	1	Q14289	PTK2B	FALSE
Apt-11396-39	MILD DEGENERATION - HEALTHY	-0.09	0.22	1792.68	-0.6	0.42	0.682522	1	Q9UI46	DNAI1	FALSE
Apt-11401-181	MILD DEGENERATION - HEALTHY	0.08	0.18	1736.35	-0.33	0.49	0.656777	1	Q9NTX7	RNF146	FALSE
Apt-11402-17	MILD DEGENERATION - HEALTHY	0	0.2	1816.84	-0.47	0.47	1	1	Q8NEZ4	KMT2C	FALSE
Apt-11405-150	MILD DEGENERATION - HEALTHY	-0.2	0.2	1750.35	-0.67	0.28	0.317449	1	Q9H257	CARD9	FALSE
Apt-11406-82	MILD DEGENERATION - HEALTHY	-0.12	0.2	1663.79	-0.59	0.35	0.548588	1	Q9UKU7	ACAD8	FALSE
Apt-11407-57	MILD DEGENERATION - HEALTHY	-0.1	0.19	1498.54	-0.54	0.34	0.598747	1	Q9NRY6	PLSCR3	FALSE
Apt-11416-23	MILD DEGENERATION - HEALTHY	0.07	0.2	1751.91	-0.41	0.54	0.726381	1	Q9UKA2	FBXL4	FALSE
Apt-11421-10	MILD DEGENERATION - HEALTHY	0.58	0.19	1807.48	0.13	1.04	0.0023015	1	Q9H223	EHD4	TRUE
Apt-11422-2	MILD DEGENERATION - HEALTHY	0.01	0.22	1805.4	-0.52	0.54	0.96375	1	O60479	DLX3	FALSE
Apt-11424-4	MILD DEGENERATION - HEALTHY	0.23	0.27	1829.03	-0.41	0.86	0.394408	1	P16930	FAH	FALSE
Apt-11425-31	MILD DEGENERATION - HEALTHY	0.12	0.24	1768.09	-0.44	0.68	0.617137	1	Q96T51	RUFY1	FALSE
Apt-11428-31	MILD DEGENERATION - HEALTHY	0.26	0.21	1827.41	-0.23	0.76	0.21584	1	O00151	PDLIM1	FALSE
Apt-11429-80	MILD DEGENERATION - HEALTHY	0.23	0.2	1663.79	-0.24	0.69	0.250309	1	P07910	HNRNPC	FALSE
Apt-11430-49	MILD DEGENERATION - HEALTHY	-0.1	0.2	1657.85	-0.58	0.37	0.617141	1	Q86Y01	DTX1	FALSE
Apt-11431-235	MILD DEGENERATION - HEALTHY	0.28	0.24	1783.8	-0.29	0.85	0.243501	1	P46063	RECQL	FALSE
Apt-11432-11	MILD DEGENERATION - HEALTHY	0.37	0.21	1596.8	-0.12	0.85	0.0782767	1	O60828	PQBP1	FALSE
Apt-11433-11	MILD DEGENERATION - HEALTHY	-0.2	0.27	1832.68	-0.83	0.43	0.458946	1	Q96GX1	TCTN2	FALSE
Apt-11436-6	MILD DEGENERATION - HEALTHY	0.25	0.19	1498.54	-0.19	0.69	0.188446	1	Q16352	INA	FALSE
Apt-11438-6	MILD DEGENERATION - HEALTHY	-0.51	0.26	1825.53	-1.12	0.09	0.049968	1	P25686	DNAJB2	TRUE
Apt-11439-88	MILD DEGENERATION - HEALTHY	-0.12	0.2	1663.79	-0.59	0.35	0.548588	1	Q8IUC4	RHPN2	FALSE
Apt-11440-58	MILD DEGENERATION - HEALTHY	-0.59	0.22	1457.68	-1.11	-0.07	0.007405	1	O14543	SOCS3	TRUE
Apt-11441-11	MILD DEGENERATION - HEALTHY	0.7	0.23	1821.55	0.16	1.25	0.00237205	1	P06737	PYGL	TRUE
Apt-11442-1	MILD DEGENERATION - HEALTHY	0.02	0.21	1823.35	-0.46	0.51	0.924136	1	Q8NFT8	DNER	FALSE
Apt-11444-49	MILD DEGENERATION - HEALTHY	-0.46	0.19	1805.75	-0.89	-0.02	0.0155737	1	Q9H1D9	POLR3F	TRUE
Apt-11448-34	MILD DEGENERATION - HEALTHY	0.29	0.19	1808.17	-0.17	0.74	0.127106	1	P51570	GALK1	FALSE
Apt-11449-22	MILD DEGENERATION - HEALTHY	0.25	0.27	1822.89	-0.38	0.88	0.354607	1	P52907	CAPZA1	FALSE
Apt-11450-110	MILD DEGENERATION - HEALTHY	0.38	0.19	1816.69	-0.07	0.82	0.0456489	1	P07237	P4HB	FALSE
Apt-11454-87	MILD DEGENERATION - HEALTHY	0.17	0.22	1748.81	-0.34	0.68	0.439788	1	O75821	EIF3G	FALSE
Apt-11456-2	MILD DEGENERATION - HEALTHY	0.11	0.19	1769.57	-0.33	0.55	0.562698	1	Q96LZ2	MAGEB10	FALSE
Apt-11457-53	MILD DEGENERATION - HEALTHY	0.12	0.24	1783.8	-0.45	0.69	0.617137	1	Q14376	GALE	FALSE
Apt-11458-30	MILD DEGENERATION - HEALTHY	-0.17	0.24	1783.8	-0.74	0.4	0.478831	1	Q15365	PCBP1	FALSE
Apt-11459-81	MILD DEGENERATION - HEALTHY	0	0.22	1769.64	-0.51	0.51	1	1	P55199	ELL	FALSE
Apt-11462-8	MILD DEGENERATION - HEALTHY	0.37	0.23	1794.91	-0.17	0.9	0.107859	1	O43251	RBFOX2	FALSE
Apt-11464-9	MILD DEGENERATION - HEALTHY	0.02	0.21	1784.39	-0.48	0.52	0.924136	1	Q01201	RELB	FALSE
Apt-11465-4	MILD DEGENERATION - HEALTHY	0.01	0.2	1814.08	-0.47	0.48	0.960128	1	Q8IZ08	GPR135	FALSE
Apt-11468-15	MILD DEGENERATION - HEALTHY	0.27	0.21	1780.91	-0.22	0.75	0.19871	1	Q9Y4C8	RBM19	FALSE
Apt-11476-43	MILD DEGENERATION - HEALTHY	-0.35	0.21	1590.8	-0.86	0.15	0.0957776	1	Q9UN37	VPS4A	FALSE
Apt-11480-1	MILD DEGENERATION - HEALTHY	0.17	0.2	1823.04	-0.31	0.65	0.395437	1	P30838	ALDH3A1	FALSE
Apt-11481-25	MILD DEGENERATION - HEALTHY	-0.14	0.23	1821.55	-0.69	0.41	0.542802	1	Q8TDQ0	HAVCR2	FALSE
Apt-11486-26	MILD DEGENERATION - HEALTHY	0.03	0.22	1805.4	-0.5	0.56	0.891549	1	Q15697	ZNF174	FALSE
Apt-11487-4	MILD DEGENERATION - HEALTHY	-0.13	0.23	1786.07	-0.66	0.41	0.571997	1	Q08629	SPOCK1	FALSE
Apt-11490-42	MILD DEGENERATION - HEALTHY	-0.56	0.2	1742.17	-1.02	-0.1	0.00516664	1	P11441	UBL4A	TRUE
Apt-11493-169	MILD DEGENERATION - HEALTHY	-0.49	0.2	1751.91	-0.96	-0.02	0.0143829	1	Q96FJ2	DYNLL2	TRUE
Apt-11494-4	MILD DEGENERATION - HEALTHY	-0.06	0.21	1590.8	-0.57	0.44	0.775134	1	O00472	ELL2	FALSE
Apt-11510-31	MILD DEGENERATION - HEALTHY	0.02	0.2	1833.88	-0.43	0.48	0.920355	1	O14791	APOL1	FALSE
Apt-11510-51	MILD DEGENERATION - HEALTHY	0.05	0.18	1736.35	-0.36	0.46	0.781216	1	O14791	APOL1	FALSE
Apt-11513-92	MILD DEGENERATION - HEALTHY	-0.08	0.2	1826.1	-0.55	0.4	0.689203	1	P28907	CD38	FALSE
Apt-11514-196	MILD DEGENERATION - HEALTHY	-0.3	0.2	1829.63	-0.77	0.18	0.133787	1	P13987	CD59	FALSE
Apt-11516-7	MILD DEGENERATION - HEALTHY	-1.07	0.25	1716.92	-1.65	-0.49	1.97208e-05	0.379166	P07148	FABP1	TRUE
Apt-11530-37	MILD DEGENERATION - HEALTHY	0.31	0.22	1785.69	-0.2	0.82	0.158982	1	P08397	HMBS	FALSE
Apt-11531-24	MILD DEGENERATION - HEALTHY	-0.13	0.22	1766.74	-0.65	0.38	0.554657	1	Q9H7M9	VSIR	FALSE
Apt-11534-6	MILD DEGENERATION - HEALTHY	-0.19	0.19	1750.78	-0.63	0.26	0.317449	1	Q3SXY7	LRIT3	FALSE
Apt-11536-9	MILD DEGENERATION - HEALTHY	-0.07	0.19	1750.78	-0.52	0.37	0.712604	1	Q5VVJ2	MYSM1	FALSE
Apt-11537-12	MILD DEGENERATION - HEALTHY	0.1	0.2	1830.48	-0.36	0.57	0.617135	1	Q9UP52	TFR2	FALSE
Apt-11538-216	MILD DEGENERATION - HEALTHY	-0.01	0.21	1794.08	-0.52	0.49	0.962025	1	O95822	MLYCD	FALSE
Apt-11539-4	MILD DEGENERATION - HEALTHY	0.06	0.19	1766.56	-0.39	0.51	0.7522	1	P56134	ATP5MF	FALSE
Apt-11540-37	MILD DEGENERATION - HEALTHY	0.29	0.21	1794.08	-0.21	0.79	0.167466	1	O43524	FOXO3	FALSE
Apt-11542-11	MILD DEGENERATION - HEALTHY	0.09	0.19	1738.66	-0.36	0.53	0.635785	1	Q96A57	TMEM230	FALSE
Apt-11543-84	MILD DEGENERATION - HEALTHY	-0.08	0.2	1744.39	-0.55	0.39	0.689205	1	Q9UHB6	LIMA1	FALSE
Apt-11544-39	MILD DEGENERATION - HEALTHY	0.53	0.19	1825.1	0.09	0.98	0.00533422	1	Q92576	PHF3	TRUE
Apt-11545-9	MILD DEGENERATION - HEALTHY	0.04	0.2	1830.48	-0.43	0.5	0.841503	1	Q92956	TNFRSF14	FALSE
Apt-11546-7	MILD DEGENERATION - HEALTHY	-0.15	0.2	1657.85	-0.63	0.33	0.453361	1	Q8WWM9	CYGB	FALSE
Apt-11547-84	MILD DEGENERATION - HEALTHY	-0.49	0.23	1817.16	-1.04	0.05	0.0332697	1	O15146	MUSK	TRUE
Apt-11548-84	MILD DEGENERATION - HEALTHY	-0.37	0.21	1596.8	-0.86	0.11	0.0782767	1	P30304	CDC25A	FALSE
Apt-11549-6	MILD DEGENERATION - HEALTHY	0.03	0.2	1816.84	-0.44	0.49	0.880781	1	P61371	ISL1	FALSE
Apt-11551-16	MILD DEGENERATION - HEALTHY	0.36	0.19	1677.72	-0.09	0.82	0.0582991	1	Q9P0W2	HMG20B	FALSE
Apt-11556-19	MILD DEGENERATION - HEALTHY	0.3	0.18	1486.67	-0.13	0.73	0.0957913	1	Q8N6T3	ARFGAP1	FALSE
Apt-11557-3	MILD DEGENERATION - HEALTHY	-0.05	0.22	1766.74	-0.56	0.46	0.820238	1	Q9HCE7	SMURF1	FALSE
Apt-11560-76	MILD DEGENERATION - HEALTHY	0.03	0.19	1831.24	-0.41	0.47	0.874557	1	Q14934	NFATC4	FALSE
Apt-11562-9	MILD DEGENERATION - HEALTHY	-0.05	0.21	1779.59	-0.55	0.45	0.811835	1	P56282	POLE2	FALSE
Apt-11563-51	MILD DEGENERATION - HEALTHY	0.09	0.25	1716.92	-0.5	0.67	0.718891	1	Q96C24	SYTL4	FALSE
Apt-11565-58	MILD DEGENERATION - HEALTHY	0.03	0.24	1819.96	-0.53	0.58	0.900537	1	P17027	ZNF23	FALSE
Apt-11566-48	MILD DEGENERATION - HEALTHY	-0.12	0.19	1816.69	-0.56	0.32	0.527742	1	Q14CN4	KRT72	FALSE
Apt-11567-23	MILD DEGENERATION - HEALTHY	-0.12	0.2	1656.11	-0.6	0.36	0.548588	1	P21506	ZNF10	FALSE
Apt-11568-2	MILD DEGENERATION - HEALTHY	0.37	0.18	1765.74	-0.05	0.79	0.0399721	1	P68106	FKBP1B	FALSE
Apt-11570-94	MILD DEGENERATION - HEALTHY	0.03	0.22	1769.64	-0.49	0.54	0.891549	1	Q9UHQ4	BCAP29	FALSE
Apt-11571-75	MILD DEGENERATION - HEALTHY	0.17	0.2	1194.79	-0.3	0.64	0.395495	1	Q07444	KLRC3	FALSE
Apt-11572-4	MILD DEGENERATION - HEALTHY	-0.46	0.19	1658.02	-0.91	-0.01	0.0155824	1	P50570	DNM2	TRUE
Apt-11573-3	MILD DEGENERATION - HEALTHY	0.37	0.23	1832.56	-0.18	0.92	0.107855	1	Q13247	SRSF6	FALSE
Apt-11582-63	MILD DEGENERATION - HEALTHY	-0.24	0.19	1769.57	-0.68	0.19	0.206699	1	O60884	DNAJA2	FALSE
Apt-11586-2	MILD DEGENERATION - HEALTHY	-0.07	0.24	1820.27	-0.64	0.5	0.770575	1	Q6UXK5	LRRN1	FALSE
Apt-11587-5	MILD DEGENERATION - HEALTHY	0.04	0.2	1786.46	-0.43	0.52	0.841503	1	Q8IWI9	MGA	FALSE
Apt-11590-5	MILD DEGENERATION - HEALTHY	0.31	0.21	1780.91	-0.18	0.79	0.14007	1	Q86U06	RBM23	FALSE
Apt-11591-43	MILD DEGENERATION - HEALTHY	0.15	0.2	1833.88	-0.31	0.61	0.453351	1	O43663	PRC1	FALSE
Apt-11592-1	MILD DEGENERATION - HEALTHY	0.41	0.21	1794.08	-0.1	0.91	0.0510483	1	Q15717	ELAVL1	FALSE
Apt-11593-21	MILD DEGENERATION - HEALTHY	-0.06	0.21	1824.42	-0.55	0.43	0.775129	1	Q07325	CXCL9	FALSE
Apt-11596-47	MILD DEGENERATION - HEALTHY	-0.01	0.27	1822.89	-0.64	0.62	0.97046	1	P51815	ZNF75D	FALSE
Apt-11601-26	MILD DEGENERATION - HEALTHY	0.44	0.22	1730.42	-0.06	0.95	0.0456563	1	Q14562	DHX8	TRUE
Apt-11602-12	MILD DEGENERATION - HEALTHY	0.06	0.23	1560.65	-0.48	0.59	0.794228	1	Q99829	CPNE1	FALSE
Apt-11606-22	MILD DEGENERATION - HEALTHY	0.08	0.18	1736.35	-0.33	0.49	0.656777	1	O75190	DNAJB6	FALSE
Apt-11607-15	MILD DEGENERATION - HEALTHY	0.18	0.23	1786.07	-0.36	0.71	0.433961	1	O95696	BRD1	FALSE
Apt-11608-5	MILD DEGENERATION - HEALTHY	-0.56	0.27	1832.68	-1.19	0.07	0.0382118	1	Q9GZQ8	MAP1LC3B	TRUE
Apt-11614-29	MILD DEGENERATION - HEALTHY	0.52	0.2	1657.85	0.04	0.99	0.00940518	1	P84090	ERH	TRUE
Apt-11615-16	MILD DEGENERATION - HEALTHY	0.34	0.23	1627.13	-0.2	0.88	0.139532	1	Q9UN19	DAPP1	FALSE
Apt-11616-9	MILD DEGENERATION - HEALTHY	0.28	0.2	1711.56	-0.18	0.75	0.161695	1	Q00613	HSF1	FALSE
Apt-11617-1	MILD DEGENERATION - HEALTHY	0.12	0.24	1768.09	-0.44	0.68	0.617137	1	P20701	ITGAL	FALSE
Apt-11618-83	MILD DEGENERATION - HEALTHY	0.07	0.26	1784.49	-0.56	0.69	0.787783	1	P10242	MYB	FALSE
Apt-11626-7	MILD DEGENERATION - HEALTHY	-0.38	0.21	1814.32	-0.88	0.12	0.0705351	1	Q13404	UBE2V1	FALSE
Apt-11629-36	MILD DEGENERATION - HEALTHY	-0.01	0.21	1820.67	-0.51	0.48	0.962025	1	Q9BUZ4	TRAF4	FALSE
Apt-11633-89	MILD DEGENERATION - HEALTHY	0.35	0.23	1830.21	-0.19	0.9	0.128247	1	O95433	AHSA1	FALSE
Apt-11634-32	MILD DEGENERATION - HEALTHY	0.17	0.2	1833.88	-0.29	0.63	0.395436	1	O43665	RGS10	FALSE
Apt-11636-33	MILD DEGENERATION - HEALTHY	-0.07	0.2	1767.02	-0.54	0.4	0.72638	1	P37802	TAGLN2	FALSE
Apt-11638-42	MILD DEGENERATION - HEALTHY	0.2	0.2	1794.98	-0.26	0.66	0.317445	1	O43825	B3GALT2	FALSE
Apt-11643-73	MILD DEGENERATION - HEALTHY	0.4	0.19	1812.36	-0.03	0.84	0.0354057	1	Q8TDB6	DTX3L	FALSE
Apt-11645-9	MILD DEGENERATION - HEALTHY	-0.01	0.23	1752.93	-0.55	0.54	0.965325	1	P13674	P4HA1	FALSE
Apt-11646-4	MILD DEGENERATION - HEALTHY	0.02	0.22	1766.42	-0.49	0.52	0.927575	1	Q7L1S5	CHST9	FALSE
Apt-11647-6	MILD DEGENERATION - HEALTHY	0.04	0.21	1596.8	-0.44	0.53	0.84896	1	Q9ULW2	FZD10	FALSE
Apt-11649-3	MILD DEGENERATION - HEALTHY	0.34	0.18	1829.72	-0.07	0.76	0.0590647	1	Q8IYB5	SMAP1	FALSE
Apt-11651-24	MILD DEGENERATION - HEALTHY	-0.07	0.2	1743.76	-0.53	0.4	0.726381	1	Q9UL18	AGO1	FALSE
Apt-11653-69	MILD DEGENERATION - HEALTHY	-0.21	0.2	1767.02	-0.68	0.26	0.293862	1	P48067	SLC6A9	FALSE
Apt-11654-77	MILD DEGENERATION - HEALTHY	0.07	0.24	1819.96	-0.48	0.63	0.770575	1	Q8IZ57	NRSN1	FALSE
Apt-11656-110	MILD DEGENERATION - HEALTHY	0.09	0.19	1790.65	-0.35	0.52	0.635783	1	Q9UI08	EVL	FALSE
Apt-11657-86	MILD DEGENERATION - HEALTHY	-0.03	0.21	1827.41	-0.52	0.47	0.886419	1	O14512	SOCS7	FALSE
Apt-11659-31	MILD DEGENERATION - HEALTHY	-0.3	0.17	1829.73	-0.7	0.1	0.07778	1	Q14677	CLINT1	FALSE
Apt-11661-11	MILD DEGENERATION - HEALTHY	-0.22	0.24	1830.53	-0.77	0.33	0.359438	1	Q9C000	NLRP1	FALSE
Apt-11664-32	MILD DEGENERATION - HEALTHY	0.44	0.18	1765.74	0.02	0.86	0.0146047	1	Q8N6H7	ARFGAP2	TRUE
Apt-11666-72	MILD DEGENERATION - HEALTHY	0.11	0.24	1830.53	-0.44	0.67	0.646767	1	P57771	RGS8	FALSE
Apt-11667-29	MILD DEGENERATION - HEALTHY	0.02	0.22	1833.88	-0.5	0.55	0.927575	1	Q63HR2	TNS2	FALSE
Apt-11669-39	MILD DEGENERATION - HEALTHY	-0.44	0.23	1752.93	-0.99	0.1	0.0559053	1	Q9H2Y9	SLCO5A1	TRUE
Apt-11670-18	MILD DEGENERATION - HEALTHY	0.1	0.23	1833.88	-0.45	0.65	0.663771	1	Q96P66	GPR101	FALSE
Apt-11671-19	MILD DEGENERATION - HEALTHY	0.47	0.19	1738.66	0.03	0.92	0.0134677	1	P55201	BRPF1	TRUE
Apt-11672-17	MILD DEGENERATION - HEALTHY	0.16	0.18	1774.64	-0.27	0.59	0.374183	1	Q96L93	KIF16B	FALSE
Apt-11677-17	MILD DEGENERATION - HEALTHY	-0.4	0.19	1825.1	-0.85	0.05	0.0354047	1	Q8IZN3	ZDHHC14	FALSE
Apt-11678-105	MILD DEGENERATION - HEALTHY	-0.33	0.23	1786.07	-0.86	0.21	0.151524	1	Q9UKL4	GJD2	FALSE
Apt-11681-8	MILD DEGENERATION - HEALTHY	0.27	0.19	1658.02	-0.18	0.72	0.15549	1	P52594	AGFG1	FALSE
Apt-11682-7	MILD DEGENERATION - HEALTHY	0.06	0.23	1833.88	-0.49	0.61	0.794222	1	Q9H3M7	TXNIP	FALSE
Apt-11683-19	MILD DEGENERATION - HEALTHY	-0.25	0.18	1765.74	-0.67	0.17	0.165042	1	Q9NZ52	GGA3	FALSE
Apt-11690-47	MILD DEGENERATION - HEALTHY	-0.01	0.22	1792.68	-0.52	0.5	0.96375	1	Q9UJX3	ANAPC7	FALSE
Apt-11692-21	MILD DEGENERATION - HEALTHY	0.14	0.25	1833.88	-0.44	0.72	0.575548	1	Q6S5L8	SHC4	FALSE
Apt-11696-7	MILD DEGENERATION - HEALTHY	-0.05	0.2	1819.11	-0.53	0.43	0.802616	1	P29373	CRABP2	FALSE
Apt-11699-16	MILD DEGENERATION - HEALTHY	0.28	0.22	1766.42	-0.23	0.78	0.203282	1	Q12974	PTP4A2	FALSE
Apt-11708-2	MILD DEGENERATION - HEALTHY	-0.17	0.19	1813.84	-0.61	0.27	0.371046	1	P31025	LCN1	FALSE
Apt-11709-29	MILD DEGENERATION - HEALTHY	-0.26	0.18	1801.37	-0.7	0.17	0.148788	1	Q92523	CPT1B	FALSE
Apt-11712-207	MILD DEGENERATION - HEALTHY	-0.01	0.19	1790.65	-0.45	0.43	0.958031	1	Q9H3U1	UNC45A	FALSE
Apt-11715-1	MILD DEGENERATION - HEALTHY	-0.21	0.2	1831.12	-0.68	0.25	0.293857	1	P14859	POU2F1	FALSE
Apt-11716-28	MILD DEGENERATION - HEALTHY	-0.08	0.24	1768.09	-0.64	0.48	0.738922	1	A6NDA9	LRIT2	FALSE
Apt-11814-29	MILD DEGENERATION - HEALTHY	-0.04	0.21	1794.08	-0.54	0.47	0.848958	1	P08581	MET	FALSE
Apt-11816-84	MILD DEGENERATION - HEALTHY	0.6	0.21	1694.45	0.1	1.11	0.00432691	1	O60674	JAK2	TRUE
Apt-11817-1	MILD DEGENERATION - HEALTHY	-0.1	0.19	1758.6	-0.54	0.34	0.598735	1	P23443	RPS6KB1	FALSE
Apt-11825-27	MILD DEGENERATION - HEALTHY	-0.07	0.22	1409.62	-0.6	0.45	0.750394	1	Q9UBK2	PPARGC1A	FALSE
Apt-11827-7	MILD DEGENERATION - HEALTHY	-0.27	0.25	1792.32	-0.86	0.32	0.280287	1	P51449	RORC	FALSE
Apt-11830-48	MILD DEGENERATION - HEALTHY	0.44	0.2	1833.02	-0.04	0.92	0.0279313	1	Q06124	PTPN11	TRUE
Apt-11833-83	MILD DEGENERATION - HEALTHY	-0.04	0.27	1829.03	-0.68	0.59	0.882242	1	Q16595	FXN	FALSE
Apt-11836-144	MILD DEGENERATION - HEALTHY	-0.16	0.18	1788.63	-0.59	0.28	0.374182	1	Q08345	DDR1	FALSE
Apt-11837-7	MILD DEGENERATION - HEALTHY	-0.26	0.21	1827.41	-0.76	0.23	0.21584	1	Q9Y5U5	TNFRSF18	FALSE
Apt-11838-130	MILD DEGENERATION - HEALTHY	-0.12	0.19	1798.44	-0.57	0.33	0.527742	1	Q92508	PIEZO1	FALSE
Apt-11851-21	MILD DEGENERATION - HEALTHY	0.04	0.27	1822.89	-0.59	0.67	0.882242	1	Q9NZC2	TREM2	FALSE
Apt-11872-9	MILD DEGENERATION - HEALTHY	0.11	0.23	1830.21	-0.43	0.66	0.632522	1	Q9Y5G3	PCDHGB1	FALSE
Apt-11910-27	MILD DEGENERATION - HEALTHY	-0.15	0.23	1560.65	-0.68	0.39	0.514385	1	Q92988	DLX4	FALSE
Apt-11911-13	MILD DEGENERATION - HEALTHY	-0.08	0.17	1833.88	-0.47	0.31	0.637991	1	Q9NT99	LRRC4B	FALSE
Apt-11926-23	MILD DEGENERATION - HEALTHY	-0.25	0.2	1819.11	-0.73	0.23	0.21146	1	Q6PD74	AAGAB	FALSE
Apt-11934-9	MILD DEGENERATION - HEALTHY	-0.28	0.17	1829.73	-0.69	0.12	0.0997177	1	Q68E01	INTS3	FALSE
Apt-11949-25	MILD DEGENERATION - HEALTHY	-0.13	0.2	1794.98	-0.59	0.33	0.515775	1	P01133	EGF	FALSE
Apt-11952-1	MILD DEGENERATION - HEALTHY	-0.09	0.23	1821.55	-0.64	0.45	0.695618	1	Q8IVU1	IGDCC3	FALSE
Apt-11955-1	MILD DEGENERATION - HEALTHY	-0.15	0.23	1817.16	-0.69	0.4	0.514371	1	Q07960	ARHGAP1	FALSE
Apt-11967-23	MILD DEGENERATION - HEALTHY	-0.23	0.18	1819.18	-0.65	0.19	0.201491	1	P29762	CRABP1	FALSE
Apt-11969-5	MILD DEGENERATION - HEALTHY	-0.01	0.2	1788.44	-0.47	0.46	0.960128	1	P29034	S100A2	FALSE
Apt-11988-24	MILD DEGENERATION - HEALTHY	-0.18	0.19	1824.34	-0.64	0.27	0.343577	1	Q9HD43	PTPRH	FALSE
Apt-11989-35	MILD DEGENERATION - HEALTHY	0.04	0.26	1784.49	-0.58	0.66	0.877748	1	Q8N766	EMC1	FALSE
Apt-12001-7	MILD DEGENERATION - HEALTHY	-0.01	0.19	1755.72	-0.47	0.44	0.958031	1	Q07157	TJP1	FALSE
Apt-12008-3	MILD DEGENERATION - HEALTHY	0.01	0.19	1766.56	-0.44	0.45	0.958031	1	P09564	CD7	FALSE
Apt-12014-19	MILD DEGENERATION - HEALTHY	0.49	0.2	1823.04	0.01	0.96	0.0143791	1	Q03393	PTS	TRUE
Apt-12016-60	MILD DEGENERATION - HEALTHY	0.21	0.2	1767.02	-0.26	0.68	0.293862	1	P22681	CBL	FALSE
Apt-12018-84	MILD DEGENERATION - HEALTHY	0.06	0.2	1711.56	-0.41	0.52	0.764214	1	Q9H3S4	TPK1	FALSE
Apt-12020-39	MILD DEGENERATION - HEALTHY	-0.21	0.2	1833.88	-0.67	0.25	0.293856	1	P07738	BPGM	FALSE
Apt-12022-12	MILD DEGENERATION - HEALTHY	0.13	0.23	1560.65	-0.4	0.67	0.572007	1	Q13485	SMAD4	FALSE
Apt-12030-82	MILD DEGENERATION - HEALTHY	-0.12	0.2	1750.35	-0.6	0.35	0.548584	1	P17661	DES	FALSE
Apt-12033-3	MILD DEGENERATION - HEALTHY	0.08	0.23	1786.07	-0.45	0.62	0.728012	1	O43683	BUB1	FALSE
Apt-12034-28	MILD DEGENERATION - HEALTHY	0.49	0.19	1749.56	0.04	0.93	0.00999121	1	Q01518	CAP1	TRUE
Apt-12041-33	MILD DEGENERATION - HEALTHY	-0.04	0.2	1774.59	-0.51	0.43	0.841503	1	P34931	HSPA1L	FALSE
Apt-12046-51	MILD DEGENERATION - HEALTHY	0.04	0.22	1766.42	-0.46	0.55	0.855746	1	Q13148	TARDBP	FALSE
Apt-12077-32	MILD DEGENERATION - HEALTHY	-0.04	0.17	1829.73	-0.44	0.36	0.814007	1	O14793	MSTN	FALSE
Apt-12329-21	MILD DEGENERATION - HEALTHY	0.28	0.18	1801.37	-0.15	0.72	0.119989	1	Q15418	RPS6KA1	FALSE
Apt-12332-7	MILD DEGENERATION - HEALTHY	0.31	0.22	1766.74	-0.2	0.82	0.158984	1	O00418	EEF2K	FALSE
Apt-12333-87	MILD DEGENERATION - HEALTHY	0.22	0.24	1819.96	-0.33	0.77	0.359439	1	P49247	RPIA	FALSE
Apt-12334-25	MILD DEGENERATION - HEALTHY	-0.02	0.2	1743.76	-0.49	0.44	0.920356	1	P34896	SHMT1	FALSE
Apt-12338-27	MILD DEGENERATION - HEALTHY	-0.56	0.23	1433.27	-1.11	-0.02	0.0150221	1	Q63HQ2	EGFLAM	TRUE
Apt-12340-17	MILD DEGENERATION - HEALTHY	0.27	0.2	1732.2	-0.2	0.73	0.177192	1	P49588	AARS1	FALSE
Apt-12341-8	MILD DEGENERATION - HEALTHY	0.16	0.17	1829.73	-0.24	0.56	0.346739	1	Q16828	DUSP6	FALSE
Apt-12343-14	MILD DEGENERATION - HEALTHY	0.2	0.2	1816.84	-0.27	0.66	0.317444	1	Q15057	ACAP2	FALSE
Apt-12345-4	MILD DEGENERATION - HEALTHY	0.21	0.19	1805.75	-0.22	0.65	0.269193	1	Q9UM13	ANAPC10	FALSE
Apt-12347-29	MILD DEGENERATION - HEALTHY	0.22	0.2	1794.98	-0.24	0.68	0.27148	1	Q9BSQ5	CCM2	FALSE
Apt-12348-46	MILD DEGENERATION - HEALTHY	0.41	0.23	1786.07	-0.12	0.94	0.0748198	1	Q9NP81	SARS2	FALSE
Apt-12350-86	MILD DEGENERATION - HEALTHY	-0.31	0.2	1823.04	-0.79	0.17	0.121315	1	P15036	ETS2	FALSE
Apt-12351-25	MILD DEGENERATION - HEALTHY	0.1	0.18	1765.74	-0.32	0.52	0.578585	1	P42224	STAT1	FALSE
Apt-12352-70	MILD DEGENERATION - HEALTHY	-0.22	0.27	1832.68	-0.85	0.42	0.415284	1	Q96B67	ARRDC3	FALSE
Apt-12355-223	MILD DEGENERATION - HEALTHY	0.02	0.19	1738.66	-0.43	0.46	0.916179	1	Q96E11	MRRF	FALSE
Apt-12356-65	MILD DEGENERATION - HEALTHY	0.22	0.2	1788.44	-0.24	0.68	0.27148	1	P30626	SRI	FALSE
Apt-12357-41	MILD DEGENERATION - HEALTHY	0.08	0.2	1630.6	-0.39	0.56	0.689209	1	O95721	SNAP29	FALSE
Apt-12358-6	MILD DEGENERATION - HEALTHY	0.28	0.19	1677.72	-0.17	0.74	0.140754	1	P78318	IGBP1	FALSE
Apt-12361-102	MILD DEGENERATION - HEALTHY	0.06	0.23	1560.65	-0.48	0.59	0.794228	1	P62070	RRAS2	FALSE
Apt-12363-70	MILD DEGENERATION - HEALTHY	0.21	0.19	1658.02	-0.24	0.65	0.269206	1	Q92519	TRIB2	FALSE
Apt-12365-108	MILD DEGENERATION - HEALTHY	0.11	0.2	1194.79	-0.36	0.58	0.582422	1	Q9Y265	RUVBL1	FALSE
Apt-12366-16	MILD DEGENERATION - HEALTHY	-0.23	0.21	1694.45	-0.73	0.27	0.273568	1	P07320	CRYGD	FALSE
Apt-12367-52	MILD DEGENERATION - HEALTHY	-0.08	0.24	1783.8	-0.65	0.49	0.738922	1	Q8N5G2	MACO1	FALSE
Apt-12368-18	MILD DEGENERATION - HEALTHY	0.02	0.17	1829.73	-0.38	0.42	0.90636	1	Q92831	KAT2B	FALSE
Apt-12370-30	MILD DEGENERATION - HEALTHY	-0.19	0.2	1816.84	-0.66	0.27	0.342239	1	Q13790	APOF	FALSE
Apt-12372-50	MILD DEGENERATION - HEALTHY	0.46	0.2	1829.63	-0.01	0.94	0.0215603	1	P06753	TPM3	TRUE
Apt-12373-73	MILD DEGENERATION - HEALTHY	0.14	0.25	1716.92	-0.44	0.72	0.575552	1	P62995	TRA2B	FALSE
Apt-12374-8	MILD DEGENERATION - HEALTHY	0.01	0.21	1596.8	-0.47	0.5	0.962026	1	Q15102	PAFAH1B3	FALSE
Apt-12376-85	MILD DEGENERATION - HEALTHY	-0.07	0.23	1433.27	-0.61	0.48	0.760907	1	P55273	CDKN2D	FALSE
Apt-12378-71	MILD DEGENERATION - HEALTHY	-0.07	0.22	1805.4	-0.6	0.46	0.750384	1	O15533	TAPBP	FALSE
Apt-12381-26	MILD DEGENERATION - HEALTHY	-0.16	0.22	1831.82	-0.68	0.37	0.467152	1	P16152	CBR1	FALSE
Apt-12382-2	MILD DEGENERATION - HEALTHY	0.12	0.19	1769.57	-0.32	0.55	0.527744	1	O95786	DDX58	FALSE
Apt-12384-92	MILD DEGENERATION - HEALTHY	0.08	0.23	1825.2	-0.45	0.61	0.728011	1	Q9H9Q2	COPS7B	FALSE
Apt-12385-4	MILD DEGENERATION - HEALTHY	-0.31	0.19	1658.02	-0.75	0.14	0.102958	1	P20807	CAPN3	FALSE
Apt-12386-11	MILD DEGENERATION - HEALTHY	0.44	0.23	1560.65	-0.09	0.97	0.0559253	1	Q9H4A4	RNPEP	TRUE
Apt-12387-7	MILD DEGENERATION - HEALTHY	0.16	0.22	1805.4	-0.37	0.68	0.467153	1	P50479	PDLIM4	FALSE
Apt-12389-4	MILD DEGENERATION - HEALTHY	-0.06	0.19	1790.65	-0.5	0.38	0.752199	1	Q9Y5N6	ORC6	FALSE
Apt-12392-30	MILD DEGENERATION - HEALTHY	0.1	0.27	1832.68	-0.53	0.73	0.711149	1	P40616	ARL1	FALSE
Apt-12394-53	MILD DEGENERATION - HEALTHY	-0.16	0.22	1409.62	-0.68	0.37	0.46718	1	Q6UWD8	C16orf54	FALSE
Apt-12395-86	MILD DEGENERATION - HEALTHY	0.39	0.2	1742.17	-0.07	0.86	0.0513363	1	Q6PI48	DARS2	FALSE
Apt-12396-19	MILD DEGENERATION - HEALTHY	0.77	0.18	1783.98	0.34	1.2	1.98767e-05	0.382976	Q6NVY1	HIBCH	TRUE
Apt-12398-15	MILD DEGENERATION - HEALTHY	0.17	0.2	1750.35	-0.31	0.64	0.395441	1	O43316	PAX4	FALSE
Apt-12399-194	MILD DEGENERATION - HEALTHY	0.44	0.19	1798.44	-0.01	0.89	0.0206818	1	Q8IVM0	CCDC50	TRUE
Apt-12400-25	MILD DEGENERATION - HEALTHY	0.21	0.2	1744.39	-0.26	0.69	0.293864	1	Q9NPD8	UBE2T	FALSE
Apt-12401-3	MILD DEGENERATION - HEALTHY	0.11	0.27	1832.68	-0.52	0.74	0.683756	1	Q96FJ0	STAMBPL1	FALSE
Apt-12403-30	MILD DEGENERATION - HEALTHY	-0.2	0.23	1752.93	-0.74	0.35	0.384657	1	Q96DA2	RAB39B	FALSE
Apt-12406-119	MILD DEGENERATION - HEALTHY	0.09	0.18	1788.63	-0.35	0.52	0.617137	1	O95661	DIRAS3	FALSE
Apt-12408-333	MILD DEGENERATION - HEALTHY	0.16	0.2	1751.91	-0.31	0.63	0.423819	1	Q9UL26	RAB22A	FALSE
Apt-12409-90	MILD DEGENERATION - HEALTHY	0.34	0.22	1785.69	-0.17	0.85	0.122414	1	Q96AH8	RAB7B	FALSE
Apt-12411-60	MILD DEGENERATION - HEALTHY	0.54	0.18	1831.17	0.11	0.97	0.00273623	1	P61244	MAX	TRUE
Apt-12414-31	MILD DEGENERATION - HEALTHY	0.37	0.22	1457.68	-0.15	0.89	0.0928183	1	P31946	YWHAB	FALSE
Apt-12415-122	MILD DEGENERATION - HEALTHY	0.29	0.21	1820.67	-0.21	0.79	0.167463	1	O60869	EDF1	FALSE
Apt-12417-46	MILD DEGENERATION - HEALTHY	0.21	0.18	1783.98	-0.23	0.64	0.243501	1	Q9Y3C4	TPRKB	FALSE
Apt-12420-10	MILD DEGENERATION - HEALTHY	0.12	0.23	1833.88	-0.43	0.67	0.601915	1	Q8N335	GPD1L	FALSE
Apt-12422-143	MILD DEGENERATION - HEALTHY	-0.05	0.23	1821.55	-0.6	0.5	0.827928	1	O15296	ALOX15B	FALSE
Apt-12423-38	MILD DEGENERATION - HEALTHY	-0.43	0.18	1765.74	-0.85	-0.01	0.0170039	1	Q9NQ94	A1CF	TRUE
Apt-12424-107	MILD DEGENERATION - HEALTHY	0.18	0.2	1751.91	-0.3	0.65	0.368244	1	Q9P016	THYN1	FALSE
Apt-12425-104	MILD DEGENERATION - HEALTHY	0.13	0.25	1716.92	-0.45	0.71	0.603131	1	P62330	ARF6	FALSE
Apt-12426-19	MILD DEGENERATION - HEALTHY	0.3	0.27	1822.89	-0.33	0.93	0.266667	1	Q9H8S9	MOB1A	FALSE
Apt-12427-8	MILD DEGENERATION - HEALTHY	0.2	0.19	1677.72	-0.26	0.65	0.292661	1	P30305	CDC25B	FALSE
Apt-12428-2	MILD DEGENERATION - HEALTHY	0.1	0.23	1830.21	-0.44	0.65	0.663771	1	Q5VWZ2	LYPLAL1	FALSE
Apt-12430-78	MILD DEGENERATION - HEALTHY	0.07	0.17	1829.73	-0.33	0.47	0.68056	1	Q9H074	PAIP1	FALSE
Apt-12431-13	MILD DEGENERATION - HEALTHY	-0.27	0.18	1486.67	-0.69	0.16	0.133827	1	Q9BRX2	PELO	FALSE
Apt-12432-23	MILD DEGENERATION - HEALTHY	0.45	0.19	1658.02	0	0.9	0.0179783	1	Q9HB71	CACYBP	TRUE
Apt-12433-8	MILD DEGENERATION - HEALTHY	0.1	0.27	1822.89	-0.54	0.73	0.71115	1	Q969Q4	ARL11	FALSE
Apt-12434-25	MILD DEGENERATION - HEALTHY	0.17	0.19	1755.72	-0.29	0.62	0.37105	1	P53990	IST1	FALSE
Apt-12436-84	MILD DEGENERATION - HEALTHY	-0.05	0.22	1457.68	-0.57	0.47	0.820244	1	P78417	GSTO1	FALSE
Apt-12437-18	MILD DEGENERATION - HEALTHY	0	0.19	1816.69	-0.44	0.45	1	1	Q6PHR2	ULK3	FALSE
Apt-12438-127	MILD DEGENERATION - HEALTHY	0.26	0.2	1827.04	-0.2	0.72	0.193765	1	P29372	MPG	FALSE
Apt-12439-67	MILD DEGENERATION - HEALTHY	0.07	0.22	1730.42	-0.44	0.58	0.750385	1	Q00978	IRF9	FALSE
Apt-12442-4	MILD DEGENERATION - HEALTHY	-0.06	0.19	1750.78	-0.51	0.38	0.7522	1	O00212	RHOD	FALSE
Apt-12444-39	MILD DEGENERATION - HEALTHY	0.04	0.2	1819.11	-0.44	0.52	0.841503	1	O00482	NR5A2	FALSE
Apt-12445-50	MILD DEGENERATION - HEALTHY	-0.03	0.2	1630.6	-0.51	0.44	0.880783	1	Q96NW4	ANKRD27	FALSE
Apt-12446-49	MILD DEGENERATION - HEALTHY	-0.96	0.2	1751.91	-1.44	-0.49	1.72142e-06	0.0337498	P08263	GSTA1	TRUE
Apt-12448-246	MILD DEGENERATION - HEALTHY	-0.56	0.24	1830.53	-1.11	0	0.0197385	1	P30419	NMT1	TRUE
Apt-12449-16	MILD DEGENERATION - HEALTHY	0	0.23	1817.16	-0.55	0.54	1	1	O43447	PPIH	FALSE
Apt-12450-42	MILD DEGENERATION - HEALTHY	-0.02	0.19	1807.48	-0.48	0.44	0.916179	1	Q15126	PMVK	FALSE
Apt-12451-62	MILD DEGENERATION - HEALTHY	0.09	0.19	1816.69	-0.35	0.53	0.635782	1	O14867	BACH1	FALSE
Apt-12452-32	MILD DEGENERATION - HEALTHY	0.11	0.24	1819.96	-0.44	0.67	0.646768	1	Q86Y97	KMT5C	FALSE
Apt-12453-161	MILD DEGENERATION - HEALTHY	0.09	0.19	1658.02	-0.36	0.54	0.635787	1	Q9UBU9	NXF1	FALSE
Apt-12454-105	MILD DEGENERATION - HEALTHY	0.26	0.2	1751.91	-0.22	0.73	0.193772	1	Q9BV86	NTMT1	FALSE
Apt-12455-48	MILD DEGENERATION - HEALTHY	0.06	0.23	1433.27	-0.49	0.6	0.794231	1	Q9NPC7	MYNN	FALSE
Apt-12456-5	MILD DEGENERATION - HEALTHY	-0.03	0.2	1823.04	-0.51	0.45	0.880781	1	Q16875	PFKFB3	FALSE
Apt-12457-10	MILD DEGENERATION - HEALTHY	0.07	0.19	1755.72	-0.39	0.52	0.712604	1	Q9BV57	ADI1	FALSE
Apt-12458-79	MILD DEGENERATION - HEALTHY	0.21	0.2	1816.84	-0.26	0.68	0.293858	1	Q99653	CHP1	FALSE
Apt-12459-13	MILD DEGENERATION - HEALTHY	-0.04	0.19	1812.36	-0.48	0.4	0.833281	1	Q9HB21	PLEKHA1	FALSE
Apt-12460-18	MILD DEGENERATION - HEALTHY	0.29	0.2	1823.04	-0.19	0.77	0.147231	1	O14818	PSMA7	FALSE
Apt-12461-8	MILD DEGENERATION - HEALTHY	-0.21	0.24	1819.96	-0.77	0.34	0.381689	1	Q9NXA8	SIRT5	FALSE
Apt-12462-20	MILD DEGENERATION - HEALTHY	0.04	0.19	1824.34	-0.42	0.5	0.83328	1	Q53H47	SETMAR	FALSE
Apt-12463-7	MILD DEGENERATION - HEALTHY	0	0.2	1744.39	-0.47	0.47	1	1	Q9P2N7	KLHL13	FALSE
Apt-12466-7	MILD DEGENERATION - HEALTHY	0.5	0.2	1743.76	0.04	0.97	0.0125106	1	P09651	HNRNPA1	TRUE
Apt-12469-19	MILD DEGENERATION - HEALTHY	-0.42	0.22	1766.42	-0.93	0.09	0.0564123	1	Q15691	MAPRE1	FALSE
Apt-12471-47	MILD DEGENERATION - HEALTHY	-0.07	0.19	1808.17	-0.53	0.38	0.712602	1	O95793	STAU1	FALSE
Apt-12473-48	MILD DEGENERATION - HEALTHY	0.04	0.2	1814.08	-0.43	0.52	0.841503	1	Q9NXV2	KCTD5	FALSE
Apt-12475-48	MILD DEGENERATION - HEALTHY	-0.33	0.23	1833.88	-0.85	0.2	0.15152	1	Q9NZA1	CLIC5	FALSE
Apt-12476-50	MILD DEGENERATION - HEALTHY	0.13	0.21	1590.8	-0.37	0.63	0.535974	1	Q9NQ88	TIGAR	FALSE
Apt-12477-42	MILD DEGENERATION - HEALTHY	0.42	0.2	1767.02	-0.05	0.89	0.0358703	1	Q15631	TSN	FALSE
Apt-12478-15	MILD DEGENERATION - HEALTHY	0.14	0.21	1823.35	-0.34	0.63	0.505069	1	P62888	RPL30	FALSE
Apt-12479-50	MILD DEGENERATION - HEALTHY	0.02	0.2	1816.84	-0.45	0.49	0.920355	1	P31321	PRKAR1B	FALSE
Apt-12480-9	MILD DEGENERATION - HEALTHY	0.35	0.19	1825.1	-0.1	0.8	0.0656219	1	Q96G74	OTUD5	FALSE
Apt-12482-5	MILD DEGENERATION - HEALTHY	-0.27	0.19	1805.75	-0.71	0.16	0.155474	1	Q12830	BPTF	FALSE
Apt-12483-62	MILD DEGENERATION - HEALTHY	0.15	0.23	1825.2	-0.38	0.69	0.514371	1	Q92753	RORB	FALSE
Apt-12484-67	MILD DEGENERATION - HEALTHY	0.07	0.22	1457.68	-0.45	0.59	0.750393	1	P48739	PITPNB	FALSE
Apt-12486-8	MILD DEGENERATION - HEALTHY	0.15	0.18	1801.37	-0.28	0.58	0.404767	1	Q9NS18	GLRX2	FALSE
Apt-12488-9	MILD DEGENERATION - HEALTHY	0.21	0.19	1755.72	-0.24	0.66	0.269197	1	Q9ULC4	MCTS1	FALSE
Apt-12490-92	MILD DEGENERATION - HEALTHY	0.2	0.21	1814.32	-0.3	0.7	0.341031	1	Q9UHA4	LAMTOR3	FALSE
Apt-12491-23	MILD DEGENERATION - HEALTHY	0.1	0.2	1774.59	-0.37	0.58	0.617137	1	Q9Y696	CLIC4	FALSE
Apt-12493-42	MILD DEGENERATION - HEALTHY	0.04	0.24	1783.8	-0.53	0.61	0.867651	1	Q96DC9	OTUB2	FALSE
Apt-12494-99	MILD DEGENERATION - HEALTHY	-0.52	0.2	1711.56	-0.99	-0.06	0.00940258	1	P60520	GABARAPL2	TRUE
Apt-12497-29	MILD DEGENERATION - HEALTHY	0.14	0.21	1590.8	-0.37	0.64	0.505082	1	Q9BRJ7	NUDT16L1	FALSE
Apt-12498-12	MILD DEGENERATION - HEALTHY	0.24	0.2	1656.11	-0.24	0.72	0.230311	1	O14907	TAX1BP3	FALSE
Apt-12499-108	MILD DEGENERATION - HEALTHY	0.11	0.18	1736.35	-0.3	0.52	0.541206	1	Q99962	SH3GL2	FALSE
Apt-12500-88	MILD DEGENERATION - HEALTHY	0.53	0.19	1813.84	0.09	0.98	0.00533456	1	Q9UBT2	UBA2	TRUE
Apt-12501-10	MILD DEGENERATION - HEALTHY	-0.19	0.2	1743.76	-0.65	0.27	0.342244	1	O75347	TBCA	FALSE
Apt-12503-5	MILD DEGENERATION - HEALTHY	0.21	0.21	1823.35	-0.28	0.69	0.317443	1	Q15743	GPR68	FALSE
Apt-12504-26	MILD DEGENERATION - HEALTHY	-0.24	0.21	1670.23	-0.73	0.24	0.253262	1	P29536	LMOD1	FALSE
Apt-12507-16	MILD DEGENERATION - HEALTHY	-0.06	0.23	1825.2	-0.59	0.48	0.794223	1	Q96DU7	ITPKC	FALSE
Apt-12508-9	MILD DEGENERATION - HEALTHY	0.13	0.2	1802.92	-0.33	0.59	0.515775	1	Q9Y3E7	CHMP3	FALSE
Apt-12509-115	MILD DEGENERATION - HEALTHY	-0.01	0.19	1818.91	-0.46	0.45	0.958031	1	Q8N668	COMMD1	FALSE
Apt-12510-3	MILD DEGENERATION - HEALTHY	-0.15	0.21	1813.44	-0.65	0.35	0.475142	1	Q9ULZ2	STAP1	FALSE
Apt-12511-83	MILD DEGENERATION - HEALTHY	0.04	0.21	1814.32	-0.46	0.53	0.848957	1	Q96JW4	SLC41A2	FALSE
Apt-12513-8	MILD DEGENERATION - HEALTHY	0.56	0.2	1711.56	0.09	1.02	0.00516765	1	Q9NZD2	GLTP	TRUE
Apt-12514-16	MILD DEGENERATION - HEALTHY	0.05	0.2	1743.76	-0.41	0.52	0.802617	1	Q9UBP6	METTL1	FALSE
Apt-12515-45	MILD DEGENERATION - HEALTHY	0.04	0.19	1790.65	-0.4	0.48	0.833281	1	Q9BZX2	UCK2	FALSE
Apt-12516-13	MILD DEGENERATION - HEALTHY	0.17	0.22	1769.64	-0.34	0.69	0.439787	1	Q15561	TEAD4	FALSE
Apt-12517-52	MILD DEGENERATION - HEALTHY	0.04	0.22	1833.88	-0.48	0.57	0.855746	1	O14737	PDCD5	FALSE
Apt-12518-289	MILD DEGENERATION - HEALTHY	0.56	0.24	1819.96	0	1.11	0.0197391	1	Q86U86	PBRM1	TRUE
Apt-12521-3	MILD DEGENERATION - HEALTHY	0.15	0.22	1805.4	-0.37	0.68	0.495441	1	P42773	CDKN2C	FALSE
Apt-12522-6	MILD DEGENERATION - HEALTHY	-0.32	0.2	1823.04	-0.8	0.16	0.109772	1	P54727	RAD23B	FALSE
Apt-12524-18	MILD DEGENERATION - HEALTHY	-0.27	0.2	1657.85	-0.75	0.21	0.1772	1	Q96F10	SAT2	FALSE
Apt-12527-50	MILD DEGENERATION - HEALTHY	0.16	0.23	1433.27	-0.39	0.71	0.486759	1	P10827	THRA	FALSE
Apt-12528-40	MILD DEGENERATION - HEALTHY	-0.04	0.2	1802.92	-0.5	0.42	0.841503	1	Q96S55	WRNIP1	FALSE
Apt-12529-32	MILD DEGENERATION - HEALTHY	0.21	0.18	1765.74	-0.21	0.63	0.243503	1	O75344	FKBP6	FALSE
Apt-12530-14	MILD DEGENERATION - HEALTHY	0.19	0.18	1831.17	-0.24	0.62	0.291311	1	P61024	CKS1B	FALSE
Apt-12531-5	MILD DEGENERATION - HEALTHY	-0.06	0.2	1802.15	-0.53	0.41	0.764212	1	B6SEH8	ERVV-1	FALSE
Apt-12532-28	MILD DEGENERATION - HEALTHY	0.14	0.2	1743.76	-0.33	0.6	0.484021	1	P49427	CDC34	FALSE
Apt-12533-135	MILD DEGENERATION - HEALTHY	0	0.19	1798.44	-0.46	0.45	1	1	Q99418	CYTH2	FALSE
Apt-12534-10	MILD DEGENERATION - HEALTHY	-0.17	0.23	1796.6	-0.72	0.37	0.459924	1	Q13137	CALCOCO2	FALSE
Apt-12535-2	MILD DEGENERATION - HEALTHY	-0.03	0.2	1742.17	-0.49	0.44	0.880782	1	P18887	XRCC1	FALSE
Apt-12536-46	MILD DEGENERATION - HEALTHY	0.21	0.19	1658.02	-0.23	0.66	0.269206	1	Q9Y217	MTMR6	FALSE
Apt-12537-88	MILD DEGENERATION - HEALTHY	0.14	0.24	1783.8	-0.43	0.71	0.559743	1	Q00577	PURA	FALSE
Apt-12538-19	MILD DEGENERATION - HEALTHY	0.06	0.2	1833.88	-0.4	0.51	0.764211	1	P49802	RGS7	FALSE
Apt-12540-25	MILD DEGENERATION - HEALTHY	0.02	0.2	1750.35	-0.46	0.49	0.920356	1	P84095	RHOG	FALSE
Apt-12543-76	MILD DEGENERATION - HEALTHY	-0.01	0.19	1816.69	-0.45	0.44	0.958031	1	Q96MR9	ZNF560	FALSE
Apt-12546-1	MILD DEGENERATION - HEALTHY	-0.15	0.2	1663.79	-0.62	0.32	0.453361	1	P53814	SMTN	FALSE
Apt-12548-75	MILD DEGENERATION - HEALTHY	-0.06	0.23	1627.13	-0.61	0.48	0.794226	1	Q9HB90	RRAGC	FALSE
Apt-12549-33	MILD DEGENERATION - HEALTHY	0.09	0.2	1750.35	-0.38	0.57	0.652766	1	O60760	HPGDS	FALSE
Apt-12551-3	MILD DEGENERATION - HEALTHY	0.29	0.23	1821.55	-0.25	0.84	0.207517	1	Q96J02	ITCH	FALSE
Apt-12553-5	MILD DEGENERATION - HEALTHY	0.12	0.2	1802.92	-0.34	0.59	0.548582	1	Q99986	VRK1	FALSE
Apt-12554-10	MILD DEGENERATION - HEALTHY	-0.4	0.21	1794.08	-0.9	0.11	0.0569708	1	O75771	RAD51D	FALSE
Apt-12556-7	MILD DEGENERATION - HEALTHY	0.02	0.24	1792.26	-0.54	0.57	0.933596	1	O00762	UBE2C	FALSE
Apt-12557-18	MILD DEGENERATION - HEALTHY	-0.09	0.19	1805.75	-0.52	0.35	0.635782	1	P51513	NOVA1	FALSE
Apt-12558-3	MILD DEGENERATION - HEALTHY	0.29	0.23	1772.14	-0.26	0.84	0.207522	1	Q8TF42	UBASH3B	FALSE
Apt-12560-9	MILD DEGENERATION - HEALTHY	0.34	0.2	1630.6	-0.13	0.81	0.0893216	1	Q8TCD5	NT5C	FALSE
Apt-12562-1	MILD DEGENERATION - HEALTHY	0.08	0.21	1702.66	-0.42	0.57	0.703286	1	Q16512	PKN1	FALSE
Apt-12563-2	MILD DEGENERATION - HEALTHY	0.42	0.2	1816.84	-0.04	0.89	0.0358664	1	O95379	TNFAIP8	TRUE
Apt-12564-9	MILD DEGENERATION - HEALTHY	0.18	0.19	1798.44	-0.27	0.63	0.343578	1	Q9Y221	NIP7	FALSE
Apt-12568-14	MILD DEGENERATION - HEALTHY	-0.06	0.19	1769.57	-0.5	0.37	0.7522	1	Q14145	KEAP1	FALSE
Apt-12569-25	MILD DEGENERATION - HEALTHY	0.13	0.26	1784.49	-0.5	0.75	0.617137	1	P48643	CCT5	FALSE
Apt-12571-14	MILD DEGENERATION - HEALTHY	0.25	0.18	1783.98	-0.18	0.68	0.16504	1	P36405	ARL3	FALSE
Apt-12572-236	MILD DEGENERATION - HEALTHY	0.02	0.27	1829.03	-0.62	0.66	0.94096	1	O43281	EFS	FALSE
Apt-12573-80	MILD DEGENERATION - HEALTHY	-0.06	0.23	1796.6	-0.61	0.48	0.794223	1	O75382	TRIM3	FALSE
Apt-12574-36	MILD DEGENERATION - HEALTHY	-0.21	0.22	1785.69	-0.72	0.3	0.339937	1	P20800	EDN2	FALSE
Apt-12575-30	MILD DEGENERATION - HEALTHY	0.32	0.2	1786.46	-0.16	0.79	0.109775	1	P11586	MTHFD1	FALSE
Apt-12576-21	MILD DEGENERATION - HEALTHY	0	0.19	1677.72	-0.46	0.45	1	1	P43357	MAGEA3	FALSE
Apt-12577-100	MILD DEGENERATION - HEALTHY	0.01	0.19	1798.44	-0.44	0.47	0.958031	1	P39748	FEN1	FALSE
Apt-12578-13	MILD DEGENERATION - HEALTHY	0.26	0.2	1656.11	-0.22	0.74	0.193782	1	P61204	ARF3	FALSE
Apt-12580-7	MILD DEGENERATION - HEALTHY	-0.05	0.19	1756.8	-0.49	0.4	0.79246	1	P28074	PSMB5	FALSE
Apt-12581-39	MILD DEGENERATION - HEALTHY	-0.08	0.21	1670.23	-0.56	0.4	0.703287	1	O14732	IMPA2	FALSE
Apt-12583-77	MILD DEGENERATION - HEALTHY	0.12	0.2	1656.11	-0.36	0.6	0.548588	1	P10398	ARAF	FALSE
Apt-12585-39	MILD DEGENERATION - HEALTHY	0.16	0.22	1805.4	-0.36	0.69	0.467153	1	P07992	ERCC1	FALSE
Apt-12587-65	MILD DEGENERATION - HEALTHY	0.03	0.2	1830.48	-0.44	0.49	0.880781	1	P36404	ARL2	FALSE
Apt-12591-27	MILD DEGENERATION - HEALTHY	0.45	0.18	1722.66	0.03	0.87	0.0125117	1	O60890	OPHN1	TRUE
Apt-12593-33	MILD DEGENERATION - HEALTHY	0.39	0.23	1830.21	-0.15	0.94	0.0901219	1	Q9NUG6	PDRG1	FALSE
Apt-12594-5	MILD DEGENERATION - HEALTHY	0.35	0.2	1630.6	-0.12	0.83	0.0803064	1	P28676	GCA	FALSE
Apt-12595-11	MILD DEGENERATION - HEALTHY	0.3	0.23	1786.07	-0.24	0.83	0.192283	1	P28289	TMOD1	FALSE
Apt-12597-68	MILD DEGENERATION - HEALTHY	-0.08	0.19	1658.02	-0.53	0.37	0.673771	1	Q9H1Y0	ATG5	FALSE
Apt-12599-10	MILD DEGENERATION - HEALTHY	-0.48	0.19	1498.54	-0.92	-0.04	0.0116289	1	Q86UX7	FERMT3	TRUE
Apt-12603-87	MILD DEGENERATION - HEALTHY	0.36	0.22	1766.42	-0.15	0.87	0.101942	1	Q13310	PABPC4	FALSE
Apt-12604-16	MILD DEGENERATION - HEALTHY	0.13	0.19	1807.48	-0.32	0.59	0.49393	1	Q96GD3	SCMH1	FALSE
Apt-12605-1	MILD DEGENERATION - HEALTHY	0.4	0.21	1823.35	-0.09	0.88	0.0569682	1	Q9NQT5	EXOSC3	FALSE
Apt-12612-37	MILD DEGENERATION - HEALTHY	-0.34	0.2	1794.98	-0.8	0.12	0.0893042	1	P20618	PSMB1	FALSE
Apt-12616-45	MILD DEGENERATION - HEALTHY	0.29	0.21	1783.84	-0.2	0.79	0.167467	1	Q9UHY1	NRBP1	FALSE
Apt-12617-2	MILD DEGENERATION - HEALTHY	-0.11	0.21	1784.39	-0.62	0.39	0.600476	1	Q9Y6E0	STK24	FALSE
Apt-12618-50	MILD DEGENERATION - HEALTHY	0.1	0.25	1833.88	-0.49	0.68	0.689203	1	Q04828	AKR1C1	FALSE
Apt-12619-14	MILD DEGENERATION - HEALTHY	0.1	0.23	1560.65	-0.43	0.63	0.66378	1	P35813	PPM1A	FALSE
Apt-12620-3	MILD DEGENERATION - HEALTHY	0.13	0.2	1829.63	-0.35	0.6	0.515774	1	Q9NVA2	SEPTIN11	FALSE
Apt-12621-55	MILD DEGENERATION - HEALTHY	0.22	0.2	1744.39	-0.25	0.69	0.271484	1	P30153	PPP2R1A	FALSE
Apt-12622-96	MILD DEGENERATION - HEALTHY	-0.33	0.21	1756.17	-0.82	0.16	0.116263	1	Q9NR48	ASH1L	FALSE
Apt-12623-84	MILD DEGENERATION - HEALTHY	0.11	0.21	1779.59	-0.39	0.61	0.600476	1	Q92833	JARID2	FALSE
Apt-12625-138	MILD DEGENERATION - HEALTHY	-0.23	0.21	1756.17	-0.72	0.25	0.273563	1	Q8IXQ5	KLHL7	FALSE
Apt-12626-6	MILD DEGENERATION - HEALTHY	-0.02	0.21	1756.17	-0.51	0.47	0.924137	1	Q9BQF6	SENP7	FALSE
Apt-12627-97	MILD DEGENERATION - HEALTHY	0.03	0.23	1560.65	-0.51	0.56	0.896239	1	O95352	ATG7	FALSE
Apt-12628-31	MILD DEGENERATION - HEALTHY	0.38	0.19	1818.91	-0.08	0.83	0.0456487	1	Q9NS86	LANCL2	FALSE
Apt-12630-8	MILD DEGENERATION - HEALTHY	0.27	0.2	1831.12	-0.19	0.74	0.177183	1	P53365	ARFIP2	FALSE
Apt-12632-14	MILD DEGENERATION - HEALTHY	0.13	0.18	1829.72	-0.29	0.54	0.47025	1	P18440	NAT1	FALSE
Apt-12633-3	MILD DEGENERATION - HEALTHY	0	0.22	1409.62	-0.52	0.53	1	1	P43378	PTPN9	FALSE
Apt-12634-79	MILD DEGENERATION - HEALTHY	0.11	0.19	1813.84	-0.33	0.55	0.562697	1	O75815	BCAR3	FALSE
Apt-12635-9	MILD DEGENERATION - HEALTHY	0.03	0.26	1784.49	-0.59	0.65	0.908153	1	O14717	TRDMT1	FALSE
Apt-12636-113	MILD DEGENERATION - HEALTHY	0.02	0.2	1751.91	-0.46	0.49	0.920356	1	Q9NRG4	SMYD2	FALSE
Apt-12637-7	MILD DEGENERATION - HEALTHY	0.44	0.22	1730.42	-0.06	0.95	0.0456563	1	P43155	CRAT	TRUE
Apt-12641-3	MILD DEGENERATION - HEALTHY	-0.33	0.19	1798.44	-0.78	0.12	0.0825863	1	P32019	INPP5B	FALSE
Apt-12643-4	MILD DEGENERATION - HEALTHY	0.4	0.19	1818.91	-0.06	0.85	0.0354052	1	P49407	ARRB1	FALSE
Apt-12644-63	MILD DEGENERATION - HEALTHY	0.36	0.2	1657.85	-0.12	0.84	0.0720424	1	P30520	ADSS2	FALSE
Apt-12646-2	MILD DEGENERATION - HEALTHY	0.36	0.2	1663.79	-0.11	0.83	0.0720417	1	Q96AT9	RPE	FALSE
Apt-12647-52	MILD DEGENERATION - HEALTHY	-0.04	0.19	1812.36	-0.47	0.4	0.833281	1	Q9BYW2	SETD2	FALSE
Apt-12649-80	MILD DEGENERATION - HEALTHY	-0.47	0.18	1829.72	-0.89	-0.06	0.00909859	1	P40926	MDH2	TRUE
Apt-12650-43	MILD DEGENERATION - HEALTHY	0.18	0.2	1829.63	-0.3	0.65	0.368239	1	P08754	GNAI3	FALSE
Apt-12651-21	MILD DEGENERATION - HEALTHY	-0.06	0.26	1784.49	-0.69	0.56	0.817521	1	Q15119	PDK2	FALSE
Apt-12652-37	MILD DEGENERATION - HEALTHY	0.4	0.23	1832.56	-0.15	0.95	0.0821797	1	O43865	AHCYL1	FALSE
Apt-12653-13	MILD DEGENERATION - HEALTHY	0.17	0.22	1805.4	-0.36	0.7	0.439785	1	P78368	CSNK1G2	FALSE
Apt-12655-30	MILD DEGENERATION - HEALTHY	-0.02	0.19	1813.84	-0.46	0.43	0.916179	1	Q9H115	NAPB	FALSE
Apt-12656-1	MILD DEGENERATION - HEALTHY	-0.17	0.21	1823.35	-0.66	0.31	0.41832	1	Q07866	KLC1	FALSE
Apt-12657-2	MILD DEGENERATION - HEALTHY	-0.04	0.23	1560.65	-0.58	0.49	0.861956	1	Q13630	TSTA3	FALSE
Apt-12658-72	MILD DEGENERATION - HEALTHY	0.09	0.19	1818.91	-0.37	0.54	0.635782	1	Q9H999	PANK3	FALSE
Apt-12659-13	MILD DEGENERATION - HEALTHY	0.48	0.23	1786.07	-0.05	1.01	0.0370335	1	Q9NTK5	OLA1	TRUE
Apt-12661-44	MILD DEGENERATION - HEALTHY	0.13	0.21	1670.23	-0.35	0.62	0.535969	1	Q9H0R8	GABARAPL1	FALSE
Apt-12662-82	MILD DEGENERATION - HEALTHY	-0.42	0.2	1732.2	-0.88	0.05	0.0358731	1	Q13011	ECH1	FALSE
Apt-12663-1	MILD DEGENERATION - HEALTHY	-0.17	0.27	1832.68	-0.8	0.47	0.529015	1	Q16762	TST	FALSE
Apt-12664-19	MILD DEGENERATION - HEALTHY	-0.02	0.2	1830.48	-0.48	0.45	0.920355	1	Q12923	PTPN13	FALSE
Apt-12665-16	MILD DEGENERATION - HEALTHY	0.07	0.22	1748.81	-0.44	0.58	0.750385	1	Q12905	ILF2	FALSE
Apt-12667-2	MILD DEGENERATION - HEALTHY	-0.8	0.19	1798.44	-1.25	-0.35	2.67362e-05	0.512106	Q9Y2T3	GDA	TRUE
Apt-12668-7	MILD DEGENERATION - HEALTHY	0.12	0.23	1786.07	-0.41	0.66	0.601917	1	O75351	VPS4B	FALSE
Apt-12669-30	MILD DEGENERATION - HEALTHY	-0.03	0.19	1738.66	-0.48	0.42	0.874558	1	Q76N89	HECW1	FALSE
Apt-12670-15	MILD DEGENERATION - HEALTHY	0.33	0.23	1833.88	-0.22	0.88	0.15152	1	O60671	RAD1	FALSE
Apt-12671-35	MILD DEGENERATION - HEALTHY	0	0.19	1750.78	-0.45	0.44	1	1	O43704	SULT1B1	FALSE
Apt-12675-14	MILD DEGENERATION - HEALTHY	-0.48	0.2	1830.48	-0.94	-0.02	0.0164944	1	P14868	DARS1	TRUE
Apt-12676-1	MILD DEGENERATION - HEALTHY	0	0.2	1774.59	-0.47	0.48	1	1	Q9BY11	PACSIN1	FALSE
Apt-12677-164	MILD DEGENERATION - HEALTHY	-0.22	0.2	1827.04	-0.68	0.23	0.271477	1	Q13045	FLII	FALSE
Apt-12678-66	MILD DEGENERATION - HEALTHY	0.72	0.22	1785.69	0.21	1.23	0.00108548	1	P09012	SNRPA	TRUE
Apt-12681-63	MILD DEGENERATION - HEALTHY	0.22	0.26	1784.49	-0.4	0.84	0.39758	1	Q9UK80	USP21	FALSE
Apt-12682-5	MILD DEGENERATION - HEALTHY	-0.11	0.22	1805.4	-0.64	0.42	0.617136	1	Q6YP21	KYAT3	FALSE
Apt-12683-156	MILD DEGENERATION - HEALTHY	0.02	0.2	1827.04	-0.44	0.48	0.920355	1	Q9BPU6	DPYSL5	FALSE
Apt-12684-5	MILD DEGENERATION - HEALTHY	0.01	0.22	1409.62	-0.52	0.53	0.963751	1	Q9Y6U3	SCIN	FALSE
Apt-12685-57	MILD DEGENERATION - HEALTHY	0.01	0.23	1821.55	-0.54	0.56	0.965325	1	Q9NSB8	HOMER2	FALSE
Apt-12686-15	MILD DEGENERATION - HEALTHY	0.02	0.23	1752.93	-0.52	0.57	0.930716	1	P25325	MPST	FALSE
Apt-12687-2	MILD DEGENERATION - HEALTHY	-0.03	0.23	1627.13	-0.57	0.51	0.896239	1	Q16698	DECR1	FALSE
Apt-12688-115	MILD DEGENERATION - HEALTHY	0.14	0.19	1798.44	-0.31	0.59	0.461314	1	Q9UK32	RPS6KA6	FALSE
Apt-12689-56	MILD DEGENERATION - HEALTHY	0.25	0.23	1825.2	-0.28	0.78	0.2772	1	O15143	ARPC1B	FALSE
Apt-12690-33	MILD DEGENERATION - HEALTHY	0.02	0.22	1805.4	-0.5	0.55	0.927575	1	Q9P0V9	SEPTIN10	FALSE
Apt-12691-44	MILD DEGENERATION - HEALTHY	0.26	0.2	1833.88	-0.2	0.72	0.193764	1	P34897	SHMT2	FALSE
Apt-12692-56	MILD DEGENERATION - HEALTHY	-0.1	0.2	1194.79	-0.57	0.37	0.617167	1	Q8TEK3	DOT1L	FALSE
Apt-12693-2	MILD DEGENERATION - HEALTHY	-0.28	0.19	1798.44	-0.73	0.18	0.140742	1	O75368	SH3BGRL	FALSE
Apt-12694-28	MILD DEGENERATION - HEALTHY	-0.07	0.2	1823.04	-0.55	0.4	0.726379	1	Q9UNQ2	DIMT1	FALSE
Apt-12695-62	MILD DEGENERATION - HEALTHY	0.07	0.2	1826.1	-0.4	0.54	0.726379	1	Q53G59	KLHL12	FALSE
Apt-12696-166	MILD DEGENERATION - HEALTHY	0.14	0.2	1656.11	-0.34	0.62	0.484026	1	O60678	PRMT3	FALSE
Apt-12697-30	MILD DEGENERATION - HEALTHY	0.37	0.21	1794.08	-0.13	0.87	0.0782557	1	P48426	PIP4K2A	FALSE
Apt-12698-72	MILD DEGENERATION - HEALTHY	0.08	0.24	1768.09	-0.48	0.64	0.738922	1	O00629	KPNA4	FALSE
Apt-12699-28	MILD DEGENERATION - HEALTHY	0.04	0.22	1792.68	-0.47	0.55	0.855746	1	P50990	CCT8	FALSE
Apt-12700-9	MILD DEGENERATION - HEALTHY	0.02	0.19	1755.72	-0.43	0.48	0.916179	1	P53396	ACLY	FALSE
Apt-12701-1	MILD DEGENERATION - HEALTHY	-0.24	0.24	1820.27	-0.81	0.33	0.317443	1	O60739	EIF1B	FALSE
Apt-12702-13	MILD DEGENERATION - HEALTHY	-0.34	0.2	1732.2	-0.81	0.12	0.0893104	1	Q9HAT8	PELI2	FALSE
Apt-12703-6	MILD DEGENERATION - HEALTHY	-0.02	0.18	1774.64	-0.46	0.41	0.911541	1	Q8TDX7	NEK7	FALSE
Apt-12704-26	MILD DEGENERATION - HEALTHY	-0.09	0.22	1792.68	-0.6	0.42	0.682522	1	Q8N5H7	SH2D3C	FALSE
Apt-12705-9	MILD DEGENERATION - HEALTHY	-0.05	0.19	1824.34	-0.51	0.4	0.792459	1	Q15751	HERC1	FALSE
Apt-12706-2	MILD DEGENERATION - HEALTHY	0.31	0.22	1769.25	-0.21	0.83	0.158984	1	Q5VT25	CDC42BPA	FALSE
Apt-12707-26	MILD DEGENERATION - HEALTHY	0.53	0.2	1630.6	0.06	1.01	0.00812699	1	Q14195	DPYSL3	TRUE
Apt-12708-91	MILD DEGENERATION - HEALTHY	0.08	0.19	1816.69	-0.36	0.53	0.673766	1	Q969R5	L3MBTL2	FALSE
Apt-12709-63	MILD DEGENERATION - HEALTHY	0.87	0.19	1824.34	0.41	1.32	4.98906e-06	0.0971703	Q92522	H1-10	TRUE
Apt-12711-19	MILD DEGENERATION - HEALTHY	-0.11	0.17	1829.73	-0.51	0.29	0.517675	1	P48165	GJA8	FALSE
Apt-12712-9	MILD DEGENERATION - HEALTHY	0.42	0.19	1831.61	-0.03	0.86	0.0271918	1	Q9NP66	HMG20A	FALSE
Apt-12713-365	MILD DEGENERATION - HEALTHY	-0.01	0.27	1832.68	-0.64	0.62	0.97046	1	P49795	RGS19	FALSE
Apt-12714-38	MILD DEGENERATION - HEALTHY	-0.52	0.21	1670.23	-1	-0.04	0.0133777	1	O75843	AP1G2	TRUE
Apt-12715-30	MILD DEGENERATION - HEALTHY	-0.08	0.22	1457.68	-0.6	0.44	0.716182	1	Q8IZD4	DCP1B	FALSE
Apt-12716-3	MILD DEGENERATION - HEALTHY	0.16	0.19	1816.69	-0.29	0.6	0.39984	1	Q9Y473	ZNF175	FALSE
Apt-12717-65	MILD DEGENERATION - HEALTHY	0.06	0.22	1766.42	-0.44	0.57	0.785095	1	O15405	TOX3	FALSE
Apt-12718-43	MILD DEGENERATION - HEALTHY	0.28	0.22	1831.82	-0.24	0.81	0.203276	1	Q9Y237	PIN4	FALSE
Apt-12720-71	MILD DEGENERATION - HEALTHY	0.3	0.27	1822.89	-0.34	0.93	0.266667	1	Q9NRR5	UBQLN4	FALSE
Apt-12721-4	MILD DEGENERATION - HEALTHY	-0.1	0.2	1657.85	-0.57	0.38	0.617141	1	Q86VP1	TAX1BP1	FALSE
Apt-12724-81	MILD DEGENERATION - HEALTHY	0.12	0.27	1829.03	-0.52	0.75	0.656774	1	Q14011	CIRBP	FALSE
Apt-12726-3	MILD DEGENERATION - HEALTHY	0.17	0.2	1826.1	-0.3	0.64	0.395437	1	O00287	RFXAP	FALSE
Apt-12727-7	MILD DEGENERATION - HEALTHY	-0.05	0.19	1827.54	-0.51	0.4	0.792459	1	Q9P2B2	PTGFRN	FALSE
Apt-12729-12	MILD DEGENERATION - HEALTHY	0	0.19	1812.36	-0.43	0.44	1	1	Q9BT73	PSMG3	FALSE
Apt-12730-3	MILD DEGENERATION - HEALTHY	0.17	0.2	1831.12	-0.29	0.63	0.395436	1	O14777	NDC80	FALSE
Apt-12731-12	MILD DEGENERATION - HEALTHY	-0.54	0.2	1732.2	-1	-0.07	0.00700142	1	Q6IQ23	PLEKHA7	TRUE
Apt-12732-13	MILD DEGENERATION - HEALTHY	0.05	0.19	1812.36	-0.38	0.49	0.792459	1	Q5T2T1	MPP7	FALSE
Apt-12734-112	MILD DEGENERATION - HEALTHY	0.02	0.24	1783.8	-0.55	0.59	0.933596	1	Q14807	KIF22	FALSE
Apt-12735-39	MILD DEGENERATION - HEALTHY	0.11	0.23	1821.55	-0.44	0.66	0.632522	1	O75534	CSDE1	FALSE
Apt-12737-12	MILD DEGENERATION - HEALTHY	-0.19	0.21	1756.17	-0.67	0.3	0.365716	1	Q14651	PLS1	FALSE
Apt-12738-43	MILD DEGENERATION - HEALTHY	0.25	0.23	1627.13	-0.29	0.79	0.277217	1	Q9Y2I1	NISCH	FALSE
Apt-12740-55	MILD DEGENERATION - HEALTHY	0.13	0.19	1833.06	-0.31	0.57	0.493929	1	Q99581	FEV	FALSE
Apt-12742-160	MILD DEGENERATION - HEALTHY	-0.25	0.19	1824.34	-0.71	0.21	0.18841	1	A6NDV4	TMEM8B	FALSE
Apt-12743-18	MILD DEGENERATION - HEALTHY	-0.04	0.2	1774.59	-0.52	0.43	0.841503	1	Q9UL15	BAG5	FALSE
Apt-12746-4	MILD DEGENERATION - HEALTHY	0.18	0.21	1702.66	-0.31	0.68	0.391487	1	Q9UIA0	CYTH4	FALSE
Apt-12747-89	MILD DEGENERATION - HEALTHY	-0.05	0.24	1783.8	-0.62	0.52	0.834992	1	P98179	RBM3	FALSE
Apt-12748-6	MILD DEGENERATION - HEALTHY	-0.58	0.19	1677.72	-1.03	-0.12	0.00230407	1	Q58F21	BRDT	TRUE
Apt-12750-9	MILD DEGENERATION - HEALTHY	-0.04	0.2	1833.88	-0.49	0.42	0.841503	1	P05107	ITGB2	FALSE
Apt-12751-26	MILD DEGENERATION - HEALTHY	0	0.23	1796.6	-0.55	0.54	1	1	Q9UKY1	ZHX1	FALSE
Apt-12753-6	MILD DEGENERATION - HEALTHY	0.05	0.21	1794.08	-0.45	0.55	0.811834	1	Q92870	APBB2	FALSE
Apt-12754-14	MILD DEGENERATION - HEALTHY	0.4	0.24	1830.53	-0.15	0.96	0.0957518	1	Q9Y534	CSDC2	FALSE
Apt-12756-3	MILD DEGENERATION - HEALTHY	-0.02	0.22	1805.4	-0.55	0.51	0.927575	1	Q9BYV9	BACH2	FALSE
Apt-12758-47	MILD DEGENERATION - HEALTHY	-0.27	0.21	1780.91	-0.75	0.22	0.19871	1	O43424	GRID2	FALSE
Apt-12759-47	MILD DEGENERATION - HEALTHY	-0.48	0.23	1794.91	-1.01	0.05	0.0370328	1	Q12906	ILF3	TRUE
Apt-12760-34	MILD DEGENERATION - HEALTHY	0.05	0.21	1590.8	-0.46	0.55	0.811838	1	Q6NX45	ZNF774	FALSE
Apt-12761-12	MILD DEGENERATION - HEALTHY	0.14	0.19	1766.56	-0.3	0.59	0.461316	1	Q92870	APBB2	FALSE
Apt-12763-69	MILD DEGENERATION - HEALTHY	-0.17	0.23	1786.07	-0.7	0.36	0.459925	1	Q9HCZ1	ZNF334	FALSE
Apt-12764-3	MILD DEGENERATION - HEALTHY	-0.43	0.18	1814.82	-0.85	-0.02	0.017001	1	Q92556	ELMO1	TRUE
Apt-12766-33	MILD DEGENERATION - HEALTHY	-0.19	0.21	1732.1	-0.68	0.3	0.365717	1	Q7Z601	GPR142	FALSE
Apt-12768-3	MILD DEGENERATION - HEALTHY	0.14	0.23	1794.91	-0.39	0.67	0.542803	1	Q86XI6	PPP1R3B	FALSE
Apt-12771-19	MILD DEGENERATION - HEALTHY	0.21	0.18	1801.37	-0.22	0.64	0.243499	1	Q9UJW8	ZNF180	FALSE
Apt-12772-8	MILD DEGENERATION - HEALTHY	-0.24	0.21	1670.23	-0.72	0.24	0.253262	1	P52948	NUP98	FALSE
Apt-12774-12	MILD DEGENERATION - HEALTHY	-0.01	0.2	1827.04	-0.46	0.45	0.960128	1	O60741	HCN1	FALSE
Apt-12775-6	MILD DEGENERATION - HEALTHY	-0.51	0.18	1819.18	-0.93	-0.09	0.00465733	1	O15347	HMGB3	TRUE
Apt-12777-11	MILD DEGENERATION - HEALTHY	0.31	0.2	1794.98	-0.16	0.77	0.121318	1	Q15637	SF1	FALSE
Apt-12779-30	MILD DEGENERATION - HEALTHY	-0.02	0.2	1819.11	-0.49	0.46	0.920355	1	Q9UKN5	PRDM4	FALSE
Apt-12781-2	MILD DEGENERATION - HEALTHY	0.22	0.19	1498.54	-0.22	0.66	0.247092	1	Q15633	TARBP2	FALSE
Apt-12783-29	MILD DEGENERATION - HEALTHY	-0.41	0.18	1819.18	-0.83	0.01	0.0228554	1	P52272	HNRNPM	FALSE
Apt-12784-10	MILD DEGENERATION - HEALTHY	0.02	0.2	1788.44	-0.44	0.48	0.920356	1	O95704	APBB3	FALSE
Apt-12785-49	MILD DEGENERATION - HEALTHY	0.06	0.21	1820.67	-0.44	0.55	0.775129	1	Q86T24	ZBTB33	FALSE
Apt-12786-61	MILD DEGENERATION - HEALTHY	-0.12	0.19	1738.66	-0.57	0.33	0.527745	1	Q9NPB8	GPCPD1	FALSE
Apt-12787-47	MILD DEGENERATION - HEALTHY	-0.07	0.19	1812.36	-0.51	0.36	0.712602	1	P52741	ZNF134	FALSE
Apt-12788-6	MILD DEGENERATION - HEALTHY	-0.08	0.19	1498.54	-0.52	0.35	0.673777	1	Q96ES7	SGF29	FALSE
Apt-12790-10	MILD DEGENERATION - HEALTHY	0.02	0.22	1791.91	-0.51	0.54	0.927575	1	Q96ER9	CCDC51	FALSE
Apt-12793-4	MILD DEGENERATION - HEALTHY	0	0.2	1743.76	-0.46	0.47	1	1	Q96J94	PIWIL1	FALSE
Apt-12794-6	MILD DEGENERATION - HEALTHY	0.07	0.25	1716.92	-0.52	0.65	0.779511	1	Q96MN2	NLRP4	FALSE
Apt-12795-2	MILD DEGENERATION - HEALTHY	0.21	0.18	1736.35	-0.21	0.62	0.243505	1	Q969W8	ZNF566	FALSE
Apt-12796-44	MILD DEGENERATION - HEALTHY	0.36	0.23	1794.91	-0.17	0.89	0.117708	1	O95989	NUDT3	FALSE
Apt-12798-46	MILD DEGENERATION - HEALTHY	-0.01	0.19	1758.6	-0.46	0.43	0.958031	1	Q2Y0W8	SLC4A8	FALSE
Apt-12799-65	MILD DEGENERATION - HEALTHY	-0.08	0.2	1833.02	-0.56	0.4	0.689203	1	Q9NZQ0	DNAJC27	FALSE
Apt-12800-5	MILD DEGENERATION - HEALTHY	-0.36	0.19	1818.91	-0.81	0.1	0.0582857	1	P59282	TPPP2	FALSE
Apt-12801-33	MILD DEGENERATION - HEALTHY	0.56	0.19	1749.56	0.12	1.01	0.00324734	1	P14316	IRF2	TRUE
Apt-12803-9	MILD DEGENERATION - HEALTHY	0.2	0.19	1498.54	-0.24	0.64	0.29268	1	Q86UD4	ZNF329	FALSE
Apt-12804-5	MILD DEGENERATION - HEALTHY	0.45	0.19	1658.02	0.01	0.9	0.0179783	1	Q9UKD1	GMEB2	TRUE
Apt-12807-89	MILD DEGENERATION - HEALTHY	0	0.22	1833.88	-0.53	0.52	1	1	Q7Z6I6	ARHGAP30	FALSE
Apt-12808-103	MILD DEGENERATION - HEALTHY	0.08	0.22	1831.82	-0.45	0.6	0.716172	1	Q9Y2V2	CARHSP1	FALSE
Apt-12811-55	MILD DEGENERATION - HEALTHY	0.13	0.2	1831.12	-0.34	0.59	0.515774	1	Q09FC8	ZNF415	FALSE
Apt-12812-25	MILD DEGENERATION - HEALTHY	-0.07	0.22	1769.25	-0.59	0.45	0.750385	1	P14621	ACYP2	FALSE
Apt-12813-18	MILD DEGENERATION - HEALTHY	0.18	0.21	1783.84	-0.32	0.67	0.391481	1	Q8NDI1	EHBP1	FALSE
Apt-12814-17	MILD DEGENERATION - HEALTHY	0.12	0.26	1784.49	-0.5	0.74	0.644469	1	Q96LT9	RNPC3	FALSE
Apt-12815-9	MILD DEGENERATION - HEALTHY	-0.04	0.19	1805.75	-0.47	0.4	0.833281	1	P41252	IARS1	FALSE
Apt-12817-1	MILD DEGENERATION - HEALTHY	0.27	0.2	1826.1	-0.21	0.74	0.177183	1	P55040	GEM	FALSE
Apt-12818-159	MILD DEGENERATION - HEALTHY	0.07	0.2	1826.1	-0.41	0.54	0.726379	1	Q15849	SLC14A2	FALSE
Apt-12820-1	MILD DEGENERATION - HEALTHY	0.11	0.18	1783.98	-0.32	0.54	0.541204	1	Q13588	GRAP	FALSE
Apt-12821-6	MILD DEGENERATION - HEALTHY	0.19	0.22	1730.42	-0.31	0.7	0.387907	1	Q86W26	NLRP10	FALSE
Apt-12822-34	MILD DEGENERATION - HEALTHY	0	0.23	1833.88	-0.55	0.55	1	1	O00213	APBB1	FALSE
Apt-12825-18	MILD DEGENERATION - HEALTHY	0.28	0.27	1832.68	-0.35	0.91	0.299855	1	Q9UKG1	APPL1	FALSE
Apt-12826-5	MILD DEGENERATION - HEALTHY	-0.08	0.23	1830.21	-0.63	0.46	0.728011	1	Q92911	SLC5A5	FALSE
Apt-12827-37	MILD DEGENERATION - HEALTHY	0.09	0.2	1786.46	-0.38	0.56	0.652765	1	P49796	RGS3	FALSE
Apt-12830-4	MILD DEGENERATION - HEALTHY	-0.19	0.18	1819.18	-0.61	0.24	0.291311	1	O00422	SAP18	FALSE
Apt-12831-21	MILD DEGENERATION - HEALTHY	0.13	0.19	1807.48	-0.32	0.59	0.49393	1	Q96BS2	TESC	FALSE
Apt-12832-10	MILD DEGENERATION - HEALTHY	0.01	0.18	1765.74	-0.41	0.43	0.955702	1	Q9UBL3	ASH2L	FALSE
Apt-12834-3	MILD DEGENERATION - HEALTHY	0.19	0.2	1829.63	-0.29	0.66	0.342238	1	Q9H3M0	KCNF1	FALSE
Apt-12835-101	MILD DEGENERATION - HEALTHY	-0.07	0.23	1817.16	-0.61	0.48	0.760898	1	Q8WXC3	PYDC1	FALSE
Apt-12838-28	MILD DEGENERATION - HEALTHY	-0.07	0.2	1788.44	-0.53	0.39	0.72638	1	Q9H1R2	DUSP15	FALSE
Apt-12842-43	MILD DEGENERATION - HEALTHY	0.22	0.19	1498.54	-0.22	0.66	0.247092	1	O60499	STX10	FALSE
Apt-12843-6	MILD DEGENERATION - HEALTHY	-0.01	0.23	1817.16	-0.55	0.53	0.965325	1	Q86VK4	ZNF410	FALSE
Apt-12844-10	MILD DEGENERATION - HEALTHY	0.16	0.23	1833.88	-0.39	0.71	0.486735	1	O95429	BAG4	FALSE
Apt-12845-18	MILD DEGENERATION - HEALTHY	0.25	0.23	1808.02	-0.29	0.8	0.277201	1	Q15036	SNX17	FALSE
Apt-12846-3	MILD DEGENERATION - HEALTHY	0.02	0.21	1670.23	-0.47	0.5	0.924137	1	Q9UKA1	FBXL5	FALSE
Apt-12847-27	MILD DEGENERATION - HEALTHY	0.01	0.27	1829.03	-0.62	0.65	0.97046	1	O60942	RNGTT	FALSE
Apt-12848-9	MILD DEGENERATION - HEALTHY	-0.05	0.2	1826.1	-0.52	0.42	0.802615	1	Q92974	ARHGEF2	FALSE
Apt-12849-25	MILD DEGENERATION - HEALTHY	-0.12	0.22	1805.4	-0.65	0.41	0.585508	1	Q9P0R6	GSKIP	FALSE
Apt-12851-5	MILD DEGENERATION - HEALTHY	-0.14	0.25	1716.92	-0.72	0.44	0.575552	1	Q9NP87	POLM	FALSE
Apt-12853-112	MILD DEGENERATION - HEALTHY	0.15	0.2	1630.6	-0.32	0.63	0.453363	1	Q9NZR1	TMOD2	FALSE
Apt-12854-3	MILD DEGENERATION - HEALTHY	-0.04	0.19	1790.65	-0.48	0.4	0.833281	1	Q99594	TEAD3	FALSE
Apt-12855-16	MILD DEGENERATION - HEALTHY	0.09	0.24	1792.26	-0.47	0.65	0.707705	1	Q9NQ75	CASS4	FALSE
Apt-12856-14	MILD DEGENERATION - HEALTHY	0.02	0.19	1758.6	-0.42	0.46	0.916179	1	Q96Q45	TMEM237	FALSE
Apt-12859-33	MILD DEGENERATION - HEALTHY	-0.57	0.19	1818.91	-1.02	-0.11	0.00273648	1	O75521	ECI2	TRUE
Apt-12860-7	MILD DEGENERATION - HEALTHY	-0.01	0.2	1829.63	-0.49	0.46	0.960128	1	Q9UBL0	ARPP21	FALSE
Apt-12861-13	MILD DEGENERATION - HEALTHY	-0.11	0.21	1784.39	-0.61	0.39	0.600476	1	Q9NYL9	TMOD3	FALSE
Apt-12862-14	MILD DEGENERATION - HEALTHY	0.03	0.23	1627.13	-0.51	0.58	0.896239	1	Q14511	NEDD9	FALSE
Apt-12864-9	MILD DEGENERATION - HEALTHY	0.15	0.19	1827.54	-0.31	0.6	0.429938	1	Q0D2K0	NIPAL4	FALSE
Apt-12867-40	MILD DEGENERATION - HEALTHY	-0.07	0.2	1831.12	-0.53	0.4	0.726379	1	P51808	DYNLT3	FALSE
Apt-12869-68	MILD DEGENERATION - HEALTHY	0.16	0.21	1784.39	-0.34	0.66	0.446218	1	P26196	DDX6	FALSE
Apt-12871-10	MILD DEGENERATION - HEALTHY	-0.21	0.21	1779.59	-0.7	0.29	0.317446	1	Q12792	TWF1	FALSE
Apt-12872-35	MILD DEGENERATION - HEALTHY	0.1	0.19	1807.48	-0.36	0.56	0.598733	1	Q16280	CNGA2	FALSE
Apt-12873-11	MILD DEGENERATION - HEALTHY	-0.06	0.27	1829.03	-0.7	0.58	0.824166	1	P16150	SPN	FALSE
Apt-12875-28	MILD DEGENERATION - HEALTHY	0.21	0.18	1819.18	-0.21	0.63	0.243498	1	Q8WUN7	UBTD2	FALSE
Apt-12876-39	MILD DEGENERATION - HEALTHY	-0.15	0.2	1742.17	-0.62	0.31	0.453356	1	Q9Y4P9	SPEF1	FALSE
Apt-12878-60	MILD DEGENERATION - HEALTHY	-0.33	0.19	1831.61	-0.78	0.12	0.0825832	1	Q9BXB4	OSBPL11	FALSE
Apt-12879-5	MILD DEGENERATION - HEALTHY	0.1	0.23	1796.6	-0.45	0.64	0.663772	1	P28749	RBL1	FALSE
Apt-12880-1	MILD DEGENERATION - HEALTHY	0.05	0.19	1790.65	-0.39	0.49	0.792459	1	Q7L0J3	SV2A	FALSE
Apt-12881-17	MILD DEGENERATION - HEALTHY	0.03	0.23	1752.93	-0.51	0.58	0.896237	1	O75452	RDH16	FALSE
Apt-12882-7	MILD DEGENERATION - HEALTHY	0.05	0.21	1732.1	-0.44	0.54	0.811835	1	Q9NR21	PARP11	FALSE
Apt-12885-42	MILD DEGENERATION - HEALTHY	-0.03	0.2	1732.2	-0.5	0.43	0.880782	1	Q14995	NR1D2	FALSE
Apt-12888-18	MILD DEGENERATION - HEALTHY	0.04	0.27	1822.89	-0.59	0.67	0.882242	1	O75446	SAP30	FALSE
Apt-12891-1	MILD DEGENERATION - HEALTHY	-0.01	0.22	1792.68	-0.52	0.5	0.96375	1	Q8IY33	MICALL2	FALSE
Apt-12892-10	MILD DEGENERATION - HEALTHY	0.05	0.21	1784.83	-0.45	0.56	0.811835	1	Q8IYJ3	SYTL1	FALSE
Apt-12893-159	MILD DEGENERATION - HEALTHY	0.21	0.21	1784.39	-0.29	0.72	0.317446	1	Q16666	IFI16	FALSE
Apt-12894-3	MILD DEGENERATION - HEALTHY	0	0.19	1831.61	-0.45	0.45	1	1	Q6ZW49	PAXIP1	FALSE
Apt-12895-28	MILD DEGENERATION - HEALTHY	0.06	0.2	1833.88	-0.4	0.52	0.764211	1	Q9Y6T7	DGKB	FALSE
Apt-12904-180	MILD DEGENERATION - HEALTHY	-0.11	0.18	1736.35	-0.52	0.3	0.541206	1	O60494	CUBN	FALSE
Apt-12916-3	MILD DEGENERATION - HEALTHY	-0.1	0.21	1784.39	-0.61	0.4	0.633997	1	P56278	MTCP1	FALSE
Apt-12923-51	MILD DEGENERATION - HEALTHY	-0.07	0.21	1823.35	-0.56	0.41	0.738921	1	Q04695	KRT17	FALSE
Apt-12931-16	MILD DEGENERATION - HEALTHY	0.32	0.22	1730.42	-0.18	0.83	0.145976	1	P08235	NR3C2	FALSE
Apt-12933-17	MILD DEGENERATION - HEALTHY	-0.01	0.21	1814.32	-0.51	0.48	0.962025	1	Q8TC92	ENOX1	FALSE
Apt-12934-1	MILD DEGENERATION - HEALTHY	0.03	0.21	1820.67	-0.47	0.53	0.886419	1	Q9UII4	HERC5	FALSE
Apt-12936-38	MILD DEGENERATION - HEALTHY	-0.14	0.26	1825.53	-0.74	0.46	0.590324	1	P12271	RLBP1	FALSE
Apt-12939-1	MILD DEGENERATION - HEALTHY	-0.06	0.18	1794.75	-0.48	0.36	0.738922	1	O15160	POLR1C	FALSE
Apt-12940-35	MILD DEGENERATION - HEALTHY	-0.18	0.21	1823.35	-0.66	0.31	0.391479	1	P43353	ALDH3B1	FALSE
Apt-12945-33	MILD DEGENERATION - HEALTHY	-0.23	0.23	1794.91	-0.76	0.31	0.317445	1	Q9NP72	RAB18	FALSE
Apt-12954-71	MILD DEGENERATION - HEALTHY	0.06	0.18	1819.18	-0.36	0.48	0.738921	1	Q07869	PPARA	FALSE
Apt-12956-40	MILD DEGENERATION - HEALTHY	0.5	0.19	1677.72	0.04	0.95	0.0085768	1	Q96EK5	KIFBP	TRUE
Apt-12957-62	MILD DEGENERATION - HEALTHY	-0.17	0.2	1744.39	-0.64	0.3	0.395442	1	P14927	UQCRB	FALSE
Apt-12960-9	MILD DEGENERATION - HEALTHY	0.24	0.21	1694.45	-0.26	0.75	0.253259	1	P35557	GCK	FALSE
Apt-12963-1	MILD DEGENERATION - HEALTHY	-0.06	0.18	1765.74	-0.48	0.36	0.738922	1	Q5VW38	GPR107	FALSE
Apt-12968-2	MILD DEGENERATION - HEALTHY	0.22	0.25	1716.92	-0.36	0.8	0.378982	1	Q16527	CSRP2	FALSE
Apt-12970-35	MILD DEGENERATION - HEALTHY	-0.08	0.19	1808.17	-0.54	0.37	0.673767	1	Q9NUL3	STAU2	FALSE
Apt-12975-11	MILD DEGENERATION - HEALTHY	-0.83	0.26	1784.49	-1.45	-0.21	0.00143599	1	P35900	KRT20	TRUE
Apt-12976-49	MILD DEGENERATION - HEALTHY	0.19	0.21	1794.08	-0.31	0.7	0.365713	1	O60504	SORBS3	FALSE
Apt-12980-31	MILD DEGENERATION - HEALTHY	-0.41	0.22	1769.25	-0.93	0.11	0.0625383	1	Q9NW64	RBM22	FALSE
Apt-12987-12	MILD DEGENERATION - HEALTHY	0.35	0.23	1627.13	-0.19	0.9	0.128269	1	Q16629	SRSF7	FALSE
Apt-12988-49	MILD DEGENERATION - HEALTHY	-0.07	0.2	1732.2	-0.53	0.4	0.726381	1	Q01844	EWSR1	FALSE
Apt-12990-39	MILD DEGENERATION - HEALTHY	-0.32	0.19	1818.36	-0.76	0.12	0.0923126	1	Q99759	MAP3K3	FALSE
Apt-12991-49	MILD DEGENERATION - HEALTHY	-0.06	0.23	1752.93	-0.6	0.49	0.794224	1	Q8IWT3	CUL9	FALSE
Apt-12993-21	MILD DEGENERATION - HEALTHY	0.41	0.23	1808.02	-0.13	0.95	0.0748178	1	Q8TAT6	NPLOC4	FALSE
Apt-13007-66	MILD DEGENERATION - HEALTHY	0.08	0.2	1743.76	-0.39	0.54	0.689206	1	Q6JVE6	LCN10	FALSE
Apt-13013-41	MILD DEGENERATION - HEALTHY	0.06	0.19	1833.06	-0.37	0.5	0.752198	1	O60260	PRKN	FALSE
Apt-13022-20	MILD DEGENERATION - HEALTHY	0.28	0.2	1802.15	-0.19	0.75	0.161685	1	O14683	TP53I11	FALSE
Apt-13025-4	MILD DEGENERATION - HEALTHY	-0.03	0.19	1790.65	-0.47	0.41	0.874558	1	Q8WU20	FRS2	FALSE
Apt-13027-20	MILD DEGENERATION - HEALTHY	0.31	0.23	1825.2	-0.22	0.85	0.177882	1	O95931	CBX7	FALSE
Apt-13032-1	MILD DEGENERATION - HEALTHY	-0.11	0.2	1829.63	-0.59	0.36	0.582387	1	Q14457	BECN1	FALSE
Apt-13039-1	MILD DEGENERATION - HEALTHY	0.39	0.22	1791.91	-0.13	0.92	0.0764438	1	Q12972	PPP1R8	FALSE
Apt-13041-47	MILD DEGENERATION - HEALTHY	-0.1	0.17	1829.73	-0.5	0.3	0.556447	1	Q9BUZ4	TRAF4	FALSE
Apt-13042-7	MILD DEGENERATION - HEALTHY	-0.11	0.2	1833.02	-0.59	0.37	0.582386	1	Q16322	KCNA10	FALSE
Apt-13043-157	MILD DEGENERATION - HEALTHY	-0.13	0.19	1812.36	-0.56	0.31	0.49393	1	Q6PL18	ATAD2	FALSE
Apt-13044-5	MILD DEGENERATION - HEALTHY	-0.34	0.22	1457.68	-0.86	0.19	0.122453	1	Q99816	TSG101	FALSE
Apt-13053-6	MILD DEGENERATION - HEALTHY	-0.04	0.2	1833.88	-0.5	0.42	0.841503	1	Q9UN76	SLC6A14	FALSE
Apt-13054-87	MILD DEGENERATION - HEALTHY	0.11	0.22	1792.68	-0.4	0.62	0.617136	1	P35080	PFN2	FALSE
Apt-13055-53	MILD DEGENERATION - HEALTHY	0.11	0.21	1814.32	-0.39	0.6	0.600475	1	A5PKW4	PSD	FALSE
Apt-13056-18	MILD DEGENERATION - HEALTHY	-0.26	0.21	1784.83	-0.76	0.25	0.215844	1	Q9GZN6	SLC6A16	FALSE
Apt-13059-33	MILD DEGENERATION - HEALTHY	0.01	0.2	1788.44	-0.46	0.47	0.960128	1	Q969G6	RFK	FALSE
Apt-13062-4	MILD DEGENERATION - HEALTHY	-0.09	0.21	1814.32	-0.59	0.41	0.668286	1	O60234	GMFG	FALSE
Apt-13066-42	MILD DEGENERATION - HEALTHY	0.15	0.23	1752.93	-0.39	0.7	0.514374	1	Q6P2E9	EDC4	FALSE
Apt-13067-5	MILD DEGENERATION - HEALTHY	0.17	0.2	1744.39	-0.3	0.64	0.395442	1	Q13976	PRKG1	FALSE
Apt-13073-14	MILD DEGENERATION - HEALTHY	-0.27	0.21	1813.44	-0.77	0.23	0.198707	1	P39687	ANP32A	FALSE
Apt-13076-4	MILD DEGENERATION - HEALTHY	0.29	0.19	1756.8	-0.16	0.73	0.127111	1	P51114	FXR1	FALSE
Apt-13078-3	MILD DEGENERATION - HEALTHY	0.29	0.19	1758.6	-0.15	0.73	0.127111	1	P41208	CETN2	FALSE
Apt-13082-9	MILD DEGENERATION - HEALTHY	-0.08	0.22	1766.74	-0.59	0.43	0.716173	1	Q9H3U1	UNC45A	FALSE
Apt-13083-18	MILD DEGENERATION - HEALTHY	0.1	0.18	1801.37	-0.34	0.53	0.578584	1	P26640	VARS1	FALSE
Apt-13085-18	MILD DEGENERATION - HEALTHY	-0.04	0.19	1658.02	-0.49	0.4	0.833283	1	P43220	GLP1R	FALSE
Apt-13088-397	MILD DEGENERATION - HEALTHY	-0.06	0.23	1560.65	-0.59	0.47	0.794228	1	P35070	BTC	FALSE
Apt-13089-6	MILD DEGENERATION - HEALTHY	-0.23	0.19	1818.91	-0.68	0.22	0.226234	1	Q16665	HIF1A	FALSE
Apt-13090-17	MILD DEGENERATION - HEALTHY	0.08	0.22	1805.4	-0.44	0.61	0.716172	1	P06703	S100A6	FALSE
Apt-13093-6	MILD DEGENERATION - HEALTHY	0.04	0.18	1829.72	-0.37	0.46	0.824166	1	Q8WVN6	SECTM1	FALSE
Apt-13094-75	MILD DEGENERATION - HEALTHY	-0.42	0.19	1808.17	-0.87	0.04	0.0271934	1	Q9BXY4	RSPO3	FALSE
Apt-13095-51	MILD DEGENERATION - HEALTHY	-0.75	0.21	1784.83	-1.25	-0.25	0.000364448	1	P05451	REG1A	TRUE
Apt-13097-11	MILD DEGENERATION - HEALTHY	-0.07	0.2	1711.56	-0.54	0.39	0.726382	1	Q92843	BCL2L2	FALSE
Apt-13098-93	MILD DEGENERATION - HEALTHY	-0.54	0.23	1833.88	-1.09	0.01	0.0189891	1	O43915	VEGFD	TRUE
Apt-13101-60	MILD DEGENERATION - HEALTHY	-0.11	0.23	1808.02	-0.65	0.43	0.632522	1	Q9BQB4	SOST	FALSE
Apt-13102-1	MILD DEGENERATION - HEALTHY	-0.49	0.19	1498.54	-0.93	-0.05	0.0100048	1	Q96BQ1	FAM3D	TRUE
Apt-13103-125	MILD DEGENERATION - HEALTHY	0.3	0.19	1798.44	-0.15	0.75	0.114524	1	P0DML2|P0DML3	CSH1|CSH2	FALSE
Apt-13104-32	MILD DEGENERATION - HEALTHY	0.01	0.22	1831.82	-0.52	0.53	0.96375	1	P98172	EFNB1	FALSE
Apt-13105-7	MILD DEGENERATION - HEALTHY	0.1	0.27	1832.68	-0.53	0.74	0.711149	1	P60880	SNAP25	FALSE
Apt-13107-9	MILD DEGENERATION - HEALTHY	0.06	0.2	1305.04	-0.41	0.54	0.764225	1	O95274	LYPD3	FALSE
Apt-13109-82	MILD DEGENERATION - HEALTHY	-0.3	0.23	1796.6	-0.85	0.25	0.192282	1	Q7Z3B1	NEGR1	FALSE
Apt-13111-79	MILD DEGENERATION - HEALTHY	-0.16	0.2	1802.92	-0.62	0.31	0.423816	1	P41182	BCL6	FALSE
Apt-13112-179	MILD DEGENERATION - HEALTHY	-0.26	0.22	1766.74	-0.77	0.26	0.237437	1	Q12841	FSTL1	FALSE
Apt-13113-7	MILD DEGENERATION - HEALTHY	0.06	0.19	1812.36	-0.38	0.5	0.752199	1	P10451	SPP1	FALSE
Apt-13114-50	MILD DEGENERATION - HEALTHY	-0.18	0.2	1802.92	-0.64	0.28	0.36824	1	P51884	LUM	FALSE
Apt-13116-25	MILD DEGENERATION - HEALTHY	0.55	0.23	1833.88	0.02	1.08	0.0168889	1	Q8N6Q3	CD177	TRUE
Apt-13117-232	MILD DEGENERATION - HEALTHY	0.32	0.19	1798.44	-0.13	0.77	0.0923145	1	Q9Y259	CHKB	FALSE
Apt-13118-5	MILD DEGENERATION - HEALTHY	-0.14	0.22	1766.42	-0.65	0.36	0.524622	1	Q9H4F8	SMOC1	FALSE
Apt-13119-26	MILD DEGENERATION - HEALTHY	-0.1	0.2	1786.46	-0.57	0.38	0.617137	1	Q9UK55	SERPINA10	FALSE
Apt-13122-19	MILD DEGENERATION - HEALTHY	0.01	0.19	1812.36	-0.42	0.45	0.958031	1	O43155	FLRT2	FALSE
Apt-13123-3	MILD DEGENERATION - HEALTHY	-0.35	0.27	1822.89	-0.99	0.28	0.195038	1	Q9NZU0	FLRT3	FALSE
Apt-13124-20	MILD DEGENERATION - HEALTHY	-0.22	0.22	1766.42	-0.73	0.28	0.317447	1	Q6UXK2	ISLR2	FALSE
Apt-13125-45	MILD DEGENERATION - HEALTHY	-0.13	0.22	1785.69	-0.64	0.38	0.554656	1	P04004	VTN	FALSE
Apt-13126-52	MILD DEGENERATION - HEALTHY	-0.2	0.23	1627.13	-0.74	0.34	0.384666	1	Q02487	DSC2	FALSE
Apt-13129-40	MILD DEGENERATION - HEALTHY	-0.08	0.2	1774.59	-0.55	0.39	0.689205	1	P01130	LDLR	FALSE
Apt-13130-150	MILD DEGENERATION - HEALTHY	0.01	0.19	1750.78	-0.43	0.46	0.958031	1	P52789	HK2	FALSE
Apt-13131-5	MILD DEGENERATION - HEALTHY	0.2	0.23	1433.27	-0.34	0.75	0.384684	1	P19367	HK1	FALSE
Apt-13132-14	MILD DEGENERATION - HEALTHY	-0.36	0.2	1605.35	-0.83	0.12	0.0720483	1	Q13591	SEMA5A	FALSE
Apt-13133-73	MILD DEGENERATION - HEALTHY	-0.52	0.19	1827.54	-0.98	-0.07	0.00626327	1	Q8N2S1	LTBP4	TRUE
Apt-13228-75	MILD DEGENERATION - HEALTHY	0.02	0.23	1833.88	-0.53	0.57	0.930716	1	Q00987	MDM2	FALSE
Apt-13229-20	MILD DEGENERATION - HEALTHY	0.15	0.23	1830.21	-0.4	0.69	0.514371	1	O15151	MDM4	FALSE
Apt-13230-174	MILD DEGENERATION - HEALTHY	-0.17	0.22	1748.81	-0.68	0.34	0.439788	1	P01859	IGHG2	FALSE
Apt-13231-90	MILD DEGENERATION - HEALTHY	-0.18	0.2	1823.04	-0.66	0.3	0.368239	1	P01861	IGHG4	FALSE
Apt-13236-25	MILD DEGENERATION - HEALTHY	-0.29	0.2	1663.79	-0.76	0.18	0.147247	1	P56704	WNT3A	FALSE
Apt-13240-170	MILD DEGENERATION - HEALTHY	-0.19	0.18	1819.18	-0.61	0.23	0.291311	1	Q9Y566	SHANK1	FALSE
Apt-13242-134	MILD DEGENERATION - HEALTHY	-0.26	0.2	1767.02	-0.73	0.21	0.193771	1	Q9BYB0	SHANK3	FALSE
Apt-13256-21	MILD DEGENERATION - HEALTHY	-0.09	0.2	1830.48	-0.55	0.38	0.652764	1	Q9Y566	SHANK1	FALSE
Apt-13268-45	MILD DEGENERATION - HEALTHY	-0.13	0.2	1833.88	-0.59	0.33	0.515774	1	P41221	WNT5A	FALSE
Apt-13374-4	MILD DEGENERATION - HEALTHY	-0.27	0.18	1801.37	-0.7	0.16	0.13379	1	Q30KQ7	DEFB113	FALSE
Apt-13375-48	MILD DEGENERATION - HEALTHY	0.11	0.2	1732.2	-0.35	0.58	0.58239	1	O43761	SYNGR3	FALSE
Apt-13377-3	MILD DEGENERATION - HEALTHY	0.05	0.19	1807.48	-0.41	0.5	0.792459	1	Q8N8Q1	CYB561D1	FALSE
Apt-13378-80	MILD DEGENERATION - HEALTHY	0.01	0.2	1833.88	-0.45	0.47	0.960128	1	A6NC05	C5orf63	FALSE
Apt-13381-49	MILD DEGENERATION - HEALTHY	-0.14	0.2	1802.15	-0.61	0.33	0.484018	1	P15291	B4GALT1	FALSE
Apt-13384-110	MILD DEGENERATION - HEALTHY	0.41	0.21	1794.08	-0.09	0.92	0.0510483	1	P07954	FH	FALSE
Apt-13386-248	MILD DEGENERATION - HEALTHY	0.1	0.24	1830.53	-0.46	0.65	0.676971	1	Q969K3	RNF34	FALSE
Apt-13387-55	MILD DEGENERATION - HEALTHY	0.18	0.27	1822.89	-0.46	0.81	0.505069	1	Q9NZC4	EHF	FALSE
Apt-13388-57	MILD DEGENERATION - HEALTHY	0.06	0.18	1788.63	-0.37	0.49	0.738922	1	P29120	PCSK1	FALSE
Apt-13392-13	MILD DEGENERATION - HEALTHY	-0.04	0.21	1783.84	-0.53	0.45	0.848958	1	P05026	ATP1B1	FALSE
Apt-13393-46	MILD DEGENERATION - HEALTHY	0.19	0.23	1772.14	-0.36	0.73	0.408866	1	Q9BUN8	DERL1	FALSE
Apt-13397-88	MILD DEGENERATION - HEALTHY	-0.66	0.19	1807.48	-1.12	-0.2	0.000525464	1	O15263	DEFB4A	TRUE
Apt-13399-33	MILD DEGENERATION - HEALTHY	-0.13	0.22	1730.42	-0.64	0.38	0.554659	1	Q8IUW5	RELL1	FALSE
Apt-13405-61	MILD DEGENERATION - HEALTHY	-0.38	0.18	1486.67	-0.81	0.04	0.0349293	1	P20155	SPINK2	FALSE
Apt-13406-161	MILD DEGENERATION - HEALTHY	-0.42	0.23	1830.21	-0.96	0.12	0.068	1	Q08708	CD300C	FALSE
Apt-13408-23	MILD DEGENERATION - HEALTHY	-0.21	0.2	1802.15	-0.68	0.26	0.293859	1	Q8TEU8	WFIKKN2	FALSE
Apt-13411-21	MILD DEGENERATION - HEALTHY	0.03	0.19	1831.24	-0.41	0.47	0.874557	1	Q9H4P4	RNF41	FALSE
Apt-13412-5	MILD DEGENERATION - HEALTHY	-0.08	0.18	1736.35	-0.49	0.33	0.656777	1	Q9BQY6	WFDC6	FALSE
Apt-13416-8	MILD DEGENERATION - HEALTHY	-0.2	0.19	1798.44	-0.65	0.25	0.292651	1	Q14C87	TMEM132D	FALSE
Apt-13421-17	MILD DEGENERATION - HEALTHY	-0.01	0.21	1823.35	-0.5	0.47	0.962025	1	Q9NRX6	TMEM167B	FALSE
Apt-13422-66	MILD DEGENERATION - HEALTHY	-0.06	0.23	1833.88	-0.61	0.49	0.794222	1	Q16206	ENOX2	FALSE
Apt-13423-94	MILD DEGENERATION - HEALTHY	0.02	0.21	1780.91	-0.47	0.5	0.924136	1	Q9BRX8	PRXL2A	FALSE
Apt-13427-66	MILD DEGENERATION - HEALTHY	-0.27	0.21	1823.35	-0.76	0.21	0.198706	1	Q9NR34	MAN1C1	FALSE
Apt-13429-3	MILD DEGENERATION - HEALTHY	-0.1	0.2	1830.48	-0.56	0.36	0.617135	1	Q9H1F0	WFDC10A	FALSE
Apt-13430-50	MILD DEGENERATION - HEALTHY	0.04	0.22	1769.25	-0.48	0.56	0.855746	1	Q13336	SLC14A1	FALSE
Apt-13431-74	MILD DEGENERATION - HEALTHY	0.04	0.26	1784.49	-0.58	0.66	0.877748	1	Q6UWV7	SHISAL2A	FALSE
Apt-13432-9	MILD DEGENERATION - HEALTHY	-0.53	0.2	1194.79	-1	-0.06	0.00815546	1	Q5T4F4	ZFYVE27	TRUE
Apt-13434-172	MILD DEGENERATION - HEALTHY	0.16	0.21	1784.39	-0.34	0.66	0.446218	1	Q9NVD7	PARVA	FALSE
Apt-13435-31	MILD DEGENERATION - HEALTHY	-0.56	0.2	1802.92	-1.02	-0.1	0.00516473	1	Q6UXL0	IL20RB	TRUE
Apt-13436-54	MILD DEGENERATION - HEALTHY	0.08	0.19	1677.72	-0.38	0.53	0.673771	1	P56270	MAZ	FALSE
Apt-13438-115	MILD DEGENERATION - HEALTHY	-0.28	0.2	1751.91	-0.75	0.2	0.16169	1	Q9H2X0	CHRD	FALSE
Apt-13439-6	MILD DEGENERATION - HEALTHY	0.12	0.27	1822.89	-0.52	0.75	0.656774	1	P0C7M6	IQCF3	FALSE
Apt-13441-30	MILD DEGENERATION - HEALTHY	-0.15	0.19	1812.36	-0.59	0.28	0.429938	1	Q155Q3	DIXDC1	FALSE
Apt-13447-42	MILD DEGENERATION - HEALTHY	0.17	0.27	1832.68	-0.46	0.8	0.529015	1	Q5BIV9	SPRN	FALSE
Apt-13449-25	MILD DEGENERATION - HEALTHY	0.13	0.18	1765.74	-0.29	0.55	0.470253	1	Q15427	SF3B4	FALSE
Apt-13450-49	MILD DEGENERATION - HEALTHY	0.38	0.19	1758.6	-0.06	0.82	0.0456538	1	P40818	USP8	FALSE
Apt-13451-2	MILD DEGENERATION - HEALTHY	0.34	0.2	1786.46	-0.13	0.81	0.089305	1	Q9H6D8	FNDC4	FALSE
Apt-13452-113	MILD DEGENERATION - HEALTHY	0.03	0.21	1596.8	-0.46	0.51	0.886421	1	P0DJ93	SMIM13	FALSE
Apt-13453-2	MILD DEGENERATION - HEALTHY	-0.18	0.19	1758.6	-0.62	0.26	0.343581	1	O75394	MRPL33	FALSE
Apt-13457-33	MILD DEGENERATION - HEALTHY	-0.12	0.21	1824.42	-0.61	0.36	0.56778	1	Q9UKW6	ELF5	FALSE
Apt-13459-30	MILD DEGENERATION - HEALTHY	0	0.21	1824.42	-0.49	0.49	1	1	Q9NXH8	TOR4A	FALSE
Apt-13460-4	MILD DEGENERATION - HEALTHY	-0.48	0.2	1732.2	-0.95	-0.02	0.0165001	1	O15335	CHAD	TRUE
Apt-13463-1	MILD DEGENERATION - HEALTHY	0.1	0.21	1784.83	-0.41	0.6	0.633997	1	Q92626	PXDN	FALSE
Apt-13464-8	MILD DEGENERATION - HEALTHY	-0.04	0.21	1702.66	-0.54	0.46	0.848959	1	Q8N912	NRAC	FALSE
Apt-13465-5	MILD DEGENERATION - HEALTHY	0.29	0.2	1786.46	-0.19	0.76	0.147234	1	P53805	RCAN1	FALSE
Apt-13468-5	MILD DEGENERATION - HEALTHY	0.15	0.2	1305.04	-0.32	0.63	0.45339	1	Q96JN8	NEURL4	FALSE
Apt-13470-43	MILD DEGENERATION - HEALTHY	0.09	0.22	1766.42	-0.42	0.6	0.682523	1	Q03431	PTH1R	FALSE
Apt-13472-35	MILD DEGENERATION - HEALTHY	0.65	0.2	1305.04	0.17	1.12	0.00118348	1	Q9H0R4	HDHD2	TRUE
Apt-13473-55	MILD DEGENERATION - HEALTHY	0	0.21	1824.42	-0.49	0.49	1	1	P23677	ITPKA	FALSE
Apt-13474-40	MILD DEGENERATION - HEALTHY	0.44	0.22	1748.81	-0.07	0.95	0.0456547	1	Q9Y2Q3	GSTK1	TRUE
Apt-13475-10	MILD DEGENERATION - HEALTHY	-0.5	0.18	1814.82	-0.91	-0.08	0.00552951	1	Q9Y2X8	UBE2D4	TRUE
Apt-13476-16	MILD DEGENERATION - HEALTHY	0.26	0.21	1590.8	-0.24	0.77	0.215863	1	O60870	KIN	FALSE
Apt-13477-65	MILD DEGENERATION - HEALTHY	0	0.19	1805.75	-0.43	0.44	1	1	Q15722	LTB4R	FALSE
Apt-13479-8	MILD DEGENERATION - HEALTHY	0.02	0.19	1756.8	-0.43	0.46	0.916179	1	A8MVW0	FAM171A2	FALSE
Apt-13481-24	MILD DEGENERATION - HEALTHY	-0.63	0.2	1833.88	-1.09	-0.17	0.00165904	1	Q15560	TCEA2	TRUE
Apt-13482-14	MILD DEGENERATION - HEALTHY	-0.53	0.21	1779.59	-1.03	-0.03	0.0116955	1	A5YKK6	CNOT1	TRUE
Apt-13484-69	MILD DEGENERATION - HEALTHY	-0.01	0.2	1786.46	-0.48	0.46	0.960128	1	P02452	COL1A1	FALSE
Apt-13485-20	MILD DEGENERATION - HEALTHY	-0.3	0.19	1755.72	-0.75	0.15	0.114528	1	Q96K49	TMEM87B	FALSE
Apt-13486-9	MILD DEGENERATION - HEALTHY	0.1	0.22	1766.42	-0.4	0.61	0.649492	1	Q13563	PKD2	FALSE
Apt-13487-24	MILD DEGENERATION - HEALTHY	-0.14	0.19	1818.36	-0.58	0.3	0.461313	1	Q9H1C4	UNC93B1	FALSE
Apt-13488-3	MILD DEGENERATION - HEALTHY	0.53	0.21	1783.84	0.03	1.02	0.0116953	1	P53367	ARFIP1	TRUE
Apt-13490-1	MILD DEGENERATION - HEALTHY	0.17	0.19	1813.84	-0.27	0.61	0.371046	1	Q9NZW5	MPP6	FALSE
Apt-13491-40	MILD DEGENERATION - HEALTHY	-0.67	0.23	1808.02	-1.21	-0.13	0.00362318	1	O43924	PDE6D	TRUE
Apt-13492-44	MILD DEGENERATION - HEALTHY	-0.53	0.25	1833.88	-1.12	0.05	0.03414	1	P38646	HSPA9	TRUE
Apt-13493-5	MILD DEGENERATION - HEALTHY	-0.1	0.21	1820.67	-0.59	0.4	0.633996	1	Q9ULK0	GRID1	FALSE
Apt-13494-6	MILD DEGENERATION - HEALTHY	0.07	0.21	1794.08	-0.44	0.57	0.738922	1	Q8N5B7	CERS5	FALSE
Apt-13495-48	MILD DEGENERATION - HEALTHY	-0.25	0.2	1711.56	-0.72	0.21	0.21147	1	Q8TDS4	HCAR2	FALSE
Apt-13496-19	MILD DEGENERATION - HEALTHY	0.02	0.21	1702.66	-0.47	0.52	0.924137	1	Q01581	HMGCS1	FALSE
Apt-13497-34	MILD DEGENERATION - HEALTHY	-0.89	0.22	1409.62	-1.42	-0.37	5.50526e-05	1	O75822	EIF3J	TRUE
Apt-13498-1	MILD DEGENERATION - HEALTHY	0.13	0.18	1783.98	-0.3	0.56	0.470253	1	Q9UGB7	MIOX	FALSE
Apt-13499-30	MILD DEGENERATION - HEALTHY	0.26	0.27	1829.03	-0.37	0.9	0.335693	1	P00451	F8	FALSE
Apt-13501-10	MILD DEGENERATION - HEALTHY	-0.04	0.23	1832.56	-0.59	0.51	0.861953	1	Q8TBE7	SLC35G2	FALSE
Apt-13502-2	MILD DEGENERATION - HEALTHY	-0.08	0.22	1766.42	-0.59	0.43	0.716173	1	Q86WA9	SLC26A11	FALSE
Apt-13503-19	MILD DEGENERATION - HEALTHY	0.19	0.2	1833.88	-0.26	0.65	0.342237	1	O75915	ARL6IP5	FALSE
Apt-13504-147	MILD DEGENERATION - HEALTHY	0.61	0.23	1825.2	0.08	1.14	0.0080668	1	O43390	HNRNPR	TRUE
Apt-13506-10	MILD DEGENERATION - HEALTHY	0.08	0.21	1827.41	-0.41	0.58	0.703283	1	Q9NX74	DUS2	FALSE
Apt-13507-51	MILD DEGENERATION - HEALTHY	0.19	0.23	1821.55	-0.36	0.74	0.408863	1	Q15628	TRADD	FALSE
Apt-13509-5	MILD DEGENERATION - HEALTHY	-0.01	0.24	1830.53	-0.57	0.54	0.966769	1	Q8TAC9	SCAMP5	FALSE
Apt-13510-7	MILD DEGENERATION - HEALTHY	-0.1	0.2	1827.04	-0.55	0.36	0.617135	1	Q93084	ATP2A3	FALSE
Apt-13511-29	MILD DEGENERATION - HEALTHY	0.14	0.2	1794.98	-0.32	0.6	0.484018	1	Q01826	SATB1	FALSE
Apt-13512-28	MILD DEGENERATION - HEALTHY	-0.05	0.19	1755.72	-0.5	0.4	0.79246	1	O43390	HNRNPR	FALSE
Apt-13513-174	MILD DEGENERATION - HEALTHY	0.17	0.21	1783.84	-0.33	0.66	0.418322	1	Q9Y6X2	PIAS3	FALSE
Apt-13514-121	MILD DEGENERATION - HEALTHY	-0.15	0.22	1409.62	-0.68	0.37	0.495466	1	Q15286	RAB35	FALSE
Apt-13515-8	MILD DEGENERATION - HEALTHY	0.38	0.19	1498.54	-0.06	0.82	0.0456805	1	Q96P16	RPRD1A	FALSE
Apt-13516-46	MILD DEGENERATION - HEALTHY	0.02	0.19	1818.36	-0.42	0.46	0.916179	1	Q5J8M3	EMC4	FALSE
Apt-13517-3	MILD DEGENERATION - HEALTHY	-0.14	0.23	1772.14	-0.69	0.4	0.542804	1	Q3KNS1	PTCHD3	FALSE
Apt-13518-5	MILD DEGENERATION - HEALTHY	0.32	0.25	1716.92	-0.26	0.9	0.200718	1	O43150	ASAP2	FALSE
Apt-13519-112	MILD DEGENERATION - HEALTHY	-0.16	0.27	1822.89	-0.79	0.47	0.553527	1	Q86VW2	ARHGEF25	FALSE
Apt-13522-20	MILD DEGENERATION - HEALTHY	-0.32	0.26	1784.49	-0.94	0.3	0.218571	1	P62760	VSNL1	FALSE
Apt-13524-25	MILD DEGENERATION - HEALTHY	0.11	0.2	1786.46	-0.36	0.59	0.582388	1	Q96MM7	HS6ST2	FALSE
Apt-13525-17	MILD DEGENERATION - HEALTHY	0.04	0.19	1818.36	-0.4	0.48	0.833281	1	Q8TDN1	KCNG4	FALSE
Apt-13526-5	MILD DEGENERATION - HEALTHY	0.59	0.2	1711.56	0.13	1.06	0.00322089	1	P05455	SSB	TRUE
Apt-13529-39	MILD DEGENERATION - HEALTHY	0.23	0.2	1305.04	-0.25	0.7	0.250355	1	Q9ULW6	NAP1L2	FALSE
Apt-13530-5	MILD DEGENERATION - HEALTHY	0.07	0.19	1758.6	-0.37	0.51	0.712604	1	Q9UKP6	UTS2R	FALSE
Apt-13532-25	MILD DEGENERATION - HEALTHY	-0.08	0.18	1831.17	-0.51	0.35	0.656774	1	Q8N9A8	CNEP1R1	FALSE
Apt-13534-20	MILD DEGENERATION - HEALTHY	-0.18	0.24	1792.26	-0.74	0.37	0.453353	1	P54296	MYOM2	FALSE
Apt-13535-2	MILD DEGENERATION - HEALTHY	0.49	0.23	1796.6	-0.05	1.04	0.0332712	1	Q9Y5P4	CERT1	TRUE
Apt-13536-56	MILD DEGENERATION - HEALTHY	-0.02	0.22	1769.25	-0.54	0.5	0.927575	1	Q9UNA4	POLI	FALSE
Apt-13539-131	MILD DEGENERATION - HEALTHY	-0.02	0.19	1790.65	-0.46	0.42	0.916179	1	Q92952	KCNN1	FALSE
Apt-13540-1	MILD DEGENERATION - HEALTHY	0.09	0.2	1767.02	-0.38	0.56	0.652766	1	Q8NDV2	GPR26	FALSE
Apt-13541-1	MILD DEGENERATION - HEALTHY	0.19	0.22	1409.62	-0.33	0.72	0.387935	1	Q8N699	MYCT1	FALSE
Apt-13543-7	MILD DEGENERATION - HEALTHY	0.36	0.26	1784.49	-0.26	0.98	0.166343	1	Q14914	PTGR1	FALSE
Apt-13544-9	MILD DEGENERATION - HEALTHY	0.35	0.23	1560.65	-0.19	0.88	0.128277	1	Q92619	ARHGAP45	FALSE
Apt-13545-97	MILD DEGENERATION - HEALTHY	0.47	0.23	1752.93	-0.07	1.02	0.0411543	1	Q8N9N8	EIF1AD	TRUE
Apt-13547-5	MILD DEGENERATION - HEALTHY	0.09	0.2	1829.63	-0.38	0.57	0.652764	1	P34969	HTR7	FALSE
Apt-13548-53	MILD DEGENERATION - HEALTHY	-0.15	0.23	1825.2	-0.69	0.38	0.514371	1	Q5VZY2	PLPP4	FALSE
Apt-13549-15	MILD DEGENERATION - HEALTHY	0.06	0.22	1820.69	-0.45	0.56	0.785094	1	Q9UKF5	ADAM29	FALSE
Apt-13552-7	MILD DEGENERATION - HEALTHY	0.16	0.19	1825.1	-0.29	0.6	0.399839	1	Q9UH65	SWAP70	FALSE
Apt-13553-4	MILD DEGENERATION - HEALTHY	0.52	0.2	1830.48	0.06	0.99	0.00939736	1	Q8IWE4	DCUN1D3	TRUE
Apt-13554-78	MILD DEGENERATION - HEALTHY	0.08	0.23	1832.56	-0.47	0.62	0.728011	1	Q9BWE0	REPIN1	FALSE
Apt-13556-28	MILD DEGENERATION - HEALTHY	0.01	0.24	1783.8	-0.56	0.58	0.966769	1	P28223	HTR2A	FALSE
Apt-13557-3	MILD DEGENERATION - HEALTHY	0.04	0.2	1819.11	-0.43	0.52	0.841503	1	Q9NQS3	NECTIN3	FALSE
Apt-13561-5	MILD DEGENERATION - HEALTHY	-0.01	0.19	1755.72	-0.47	0.44	0.958031	1	P50406	HTR6	FALSE
Apt-13563-259	MILD DEGENERATION - HEALTHY	-0.44	0.2	1656.11	-0.92	0.04	0.0279446	1	Q8N6N7	ACBD7	TRUE
Apt-13565-2	MILD DEGENERATION - HEALTHY	0.07	0.21	1824.42	-0.42	0.56	0.738921	1	Q08999	RBL2	FALSE
Apt-13566-2	MILD DEGENERATION - HEALTHY	0.52	0.2	1833.88	0.06	0.98	0.00939722	1	Q9NP77	SSU72	TRUE
Apt-13567-1	MILD DEGENERATION - HEALTHY	-0.13	0.19	1738.66	-0.58	0.31	0.493933	1	Q16555	DPYSL2	FALSE
Apt-13568-30	MILD DEGENERATION - HEALTHY	-0.16	0.23	1817.16	-0.71	0.38	0.486736	1	P55036	PSMD4	FALSE
Apt-13570-43	MILD DEGENERATION - HEALTHY	0.44	0.19	1749.56	-0.01	0.88	0.0206849	1	Q00341	HDLBP	TRUE
Apt-13572-43	MILD DEGENERATION - HEALTHY	0.39	0.25	1833.88	-0.2	0.97	0.118932	1	O00231	PSMD11	FALSE
Apt-13573-5	MILD DEGENERATION - HEALTHY	0.11	0.23	1627.13	-0.43	0.65	0.632529	1	O15145	ARPC3	FALSE
Apt-13574-50	MILD DEGENERATION - HEALTHY	0.08	0.2	1774.59	-0.39	0.55	0.689205	1	Q92730	RND1	FALSE
Apt-13575-40	MILD DEGENERATION - HEALTHY	0.18	0.19	1831.24	-0.26	0.62	0.343576	1	O14641	DVL2	FALSE
Apt-13576-15	MILD DEGENERATION - HEALTHY	0.08	0.21	1702.66	-0.42	0.57	0.703286	1	P09211	GSTP1	FALSE
Apt-13577-25	MILD DEGENERATION - HEALTHY	0.16	0.23	1808.02	-0.39	0.7	0.486736	1	P26368	U2AF2	FALSE
Apt-13578-98	MILD DEGENERATION - HEALTHY	0.08	0.23	1772.14	-0.47	0.62	0.728012	1	O94929	ABLIM3	FALSE
Apt-13580-2	MILD DEGENERATION - HEALTHY	0.17	0.19	1831.24	-0.27	0.61	0.371045	1	Q16222	UAP1	FALSE
Apt-13583-19	MILD DEGENERATION - HEALTHY	0.38	0.23	1786.07	-0.16	0.91	0.0986749	1	O14727	APAF1	FALSE
Apt-13587-10	MILD DEGENERATION - HEALTHY	-0.18	0.19	1769.57	-0.62	0.26	0.34358	1	Q9H0H5	RACGAP1	FALSE
Apt-13588-11	MILD DEGENERATION - HEALTHY	-0.28	0.2	1767.02	-0.75	0.19	0.161689	1	O76027	ANXA9	FALSE
Apt-13589-10	MILD DEGENERATION - HEALTHY	0.04	0.23	1830.21	-0.5	0.59	0.861953	1	O95704	APBB3	FALSE
Apt-13590-1	MILD DEGENERATION - HEALTHY	0.39	0.21	1814.32	-0.11	0.88	0.0634528	1	Q9Y3B8	REXO2	FALSE
Apt-13591-31	MILD DEGENERATION - HEALTHY	-0.03	0.22	1785.69	-0.54	0.48	0.891549	1	P49642	PRIM1	FALSE
Apt-13594-158	MILD DEGENERATION - HEALTHY	-0.16	0.21	1779.59	-0.66	0.34	0.446218	1	Q9UJY5	GGA1	FALSE
Apt-13595-20	MILD DEGENERATION - HEALTHY	-0.22	0.23	1833.88	-0.77	0.33	0.338935	1	Q9BU02	THTPA	FALSE
Apt-13596-3	MILD DEGENERATION - HEALTHY	0.02	0.26	1784.49	-0.6	0.65	0.938693	1	O00194	RAB27B	FALSE
Apt-13597-20	MILD DEGENERATION - HEALTHY	0.16	0.2	1816.84	-0.31	0.63	0.423815	1	Q13636	RAB31	FALSE
Apt-13599-15	MILD DEGENERATION - HEALTHY	-0.04	0.21	1694.45	-0.54	0.47	0.848959	1	Q7Z6M1	RABEPK	FALSE
Apt-13602-6	MILD DEGENERATION - HEALTHY	0.55	0.23	1433.27	0.01	1.1	0.0169169	1	P55769	SNU13	TRUE
Apt-13603-7	MILD DEGENERATION - HEALTHY	0.15	0.2	1305.04	-0.33	0.62	0.45339	1	Q8TAC1	RFESD	FALSE
Apt-13604-27	MILD DEGENERATION - HEALTHY	0	0.2	1786.46	-0.47	0.48	1	1	O76050	NEURL1	FALSE
Apt-13605-16	MILD DEGENERATION - HEALTHY	0.04	0.19	1808.17	-0.42	0.49	0.833281	1	Q9UJ72	ANXA10	FALSE
Apt-13609-11	MILD DEGENERATION - HEALTHY	0.66	0.23	1796.6	0.11	1.21	0.00415843	1	P78347	GTF2I	TRUE
Apt-13610-9	MILD DEGENERATION - HEALTHY	0.02	0.19	1790.65	-0.42	0.46	0.916179	1	P43363	MAGEA10	FALSE
Apt-13612-7	MILD DEGENERATION - HEALTHY	-0.16	0.23	1808.02	-0.71	0.38	0.486736	1	O60759	CYTIP	FALSE
Apt-13614-6	MILD DEGENERATION - HEALTHY	0.01	0.18	1814.82	-0.41	0.43	0.955702	1	Q92793	CREBBP	FALSE
Apt-13615-60	MILD DEGENERATION - HEALTHY	0.3	0.19	1790.65	-0.14	0.74	0.114525	1	O43639	NCK2	FALSE
Apt-13618-15	MILD DEGENERATION - HEALTHY	0.15	0.17	1833.88	-0.24	0.54	0.377702	1	Q9Y6D9	MAD1L1	FALSE
Apt-13620-10	MILD DEGENERATION - HEALTHY	0.39	0.2	1802.92	-0.08	0.85	0.0513309	1	O43681	GET3	FALSE
Apt-13621-31	MILD DEGENERATION - HEALTHY	-0.14	0.24	1792.26	-0.7	0.41	0.559742	1	O94973	AP2A2	FALSE
Apt-13622-16	MILD DEGENERATION - HEALTHY	0.26	0.21	1780.91	-0.23	0.74	0.215844	1	Q15172	PPP2R5A	FALSE
Apt-13623-4	MILD DEGENERATION - HEALTHY	0.13	0.2	1742.17	-0.34	0.59	0.515778	1	O14686	KMT2D	FALSE
Apt-13624-17	MILD DEGENERATION - HEALTHY	0	0.24	1792.26	-0.55	0.56	1	1	O95544	NADK	FALSE
Apt-13625-19	MILD DEGENERATION - HEALTHY	0.12	0.21	1670.23	-0.36	0.6	0.567786	1	P05455	SSB	FALSE
Apt-13628-58	MILD DEGENERATION - HEALTHY	0.06	0.2	1816.84	-0.41	0.52	0.764211	1	Q14449	GRB14	FALSE
Apt-13629-25	MILD DEGENERATION - HEALTHY	0.22	0.22	1769.64	-0.29	0.73	0.317447	1	Q9Y4P1	ATG4B	FALSE
Apt-13631-1	MILD DEGENERATION - HEALTHY	0.42	0.2	1663.79	-0.04	0.89	0.0358791	1	Q15291	RBBP5	TRUE
Apt-13632-10	MILD DEGENERATION - HEALTHY	-0.16	0.22	1409.62	-0.68	0.37	0.46718	1	Q15942	ZYX	FALSE
Apt-13634-209	MILD DEGENERATION - HEALTHY	0.38	0.25	1792.32	-0.21	0.97	0.128687	1	O00625	PIR	FALSE
Apt-13636-20	MILD DEGENERATION - HEALTHY	0.16	0.23	1627.13	-0.38	0.7	0.486746	1	P55209	NAP1L1	FALSE
Apt-13639-101	MILD DEGENERATION - HEALTHY	0.13	0.19	1755.72	-0.32	0.58	0.493933	1	O60763	USO1	FALSE
Apt-13640-5	MILD DEGENERATION - HEALTHY	-0.15	0.22	1820.69	-0.65	0.36	0.495441	1	P41182	BCL6	FALSE
Apt-13642-90	MILD DEGENERATION - HEALTHY	0.1	0.21	1590.8	-0.41	0.6	0.634004	1	O14879	IFIT3	FALSE
Apt-13644-30	MILD DEGENERATION - HEALTHY	0.37	0.18	1722.66	-0.05	0.79	0.0399758	1	O14964	HGS	FALSE
Apt-13645-14	MILD DEGENERATION - HEALTHY	0.07	0.19	1816.69	-0.38	0.51	0.712602	1	Q92620	DHX38	FALSE
Apt-13650-11	MILD DEGENERATION - HEALTHY	-0.04	0.2	1814.08	-0.51	0.44	0.841503	1	Q9NZI2	KCNIP1	FALSE
Apt-13651-54	MILD DEGENERATION - HEALTHY	-0.05	0.21	1732.1	-0.54	0.44	0.811835	1	Q96JP5	ZFP91	FALSE
Apt-13652-2	MILD DEGENERATION - HEALTHY	0.15	0.18	1774.64	-0.29	0.58	0.404769	1	O75674	TOM1L1	FALSE
Apt-13653-335	MILD DEGENERATION - HEALTHY	0.07	0.19	1798.44	-0.38	0.52	0.712603	1	Q9BQ69	MACROD1	FALSE
Apt-13654-1	MILD DEGENERATION - HEALTHY	0.36	0.19	1798.44	-0.09	0.82	0.0582875	1	O75116	ROCK2	FALSE
Apt-13655-34	MILD DEGENERATION - HEALTHY	0.48	0.21	1702.66	-0.02	0.97	0.0223934	1	P19338	NCL	TRUE
Apt-13657-2	MILD DEGENERATION - HEALTHY	0.3	0.19	1498.54	-0.14	0.74	0.114559	1	Q96T60	PNKP	FALSE
Apt-13658-31	MILD DEGENERATION - HEALTHY	0.12	0.22	1769.64	-0.39	0.64	0.58551	1	Q9NRA1	PDGFC	FALSE
Apt-13659-36	MILD DEGENERATION - HEALTHY	-0.34	0.18	1765.74	-0.76	0.08	0.0590705	1	Q9HD20	ATP13A1	FALSE
Apt-13660-76	MILD DEGENERATION - HEALTHY	-0.21	0.21	1820.67	-0.71	0.29	0.317443	1	O15123	ANGPT2	FALSE
Apt-13661-193	MILD DEGENERATION - HEALTHY	-0.03	0.21	1756.17	-0.51	0.46	0.886419	1	P28325	CST5	FALSE
Apt-13663-2	MILD DEGENERATION - HEALTHY	-0.06	0.2	1742.17	-0.53	0.4	0.764213	1	P05112	IL4	FALSE
Apt-13665-35	MILD DEGENERATION - HEALTHY	-0.12	0.21	1813.44	-0.62	0.38	0.56778	1	Q06190	PPP2R3A	FALSE
Apt-13666-222	MILD DEGENERATION - HEALTHY	0.16	0.21	1794.08	-0.34	0.66	0.446217	1	Q9NS85	CA10	FALSE
Apt-13668-44	MILD DEGENERATION - HEALTHY	-0.06	0.2	1802.15	-0.53	0.41	0.764212	1	Q06418	TYRO3	FALSE
Apt-13669-6	MILD DEGENERATION - HEALTHY	-0.24	0.2	1743.76	-0.71	0.22	0.230302	1	P22607	FGFR3	FALSE
Apt-13670-81	MILD DEGENERATION - HEALTHY	-0.08	0.22	1792.68	-0.59	0.43	0.716172	1	Q9NZK7	PLA2G2E	FALSE
Apt-13671-40	MILD DEGENERATION - HEALTHY	0.78	0.23	1808.02	0.24	1.32	0.000710586	1	P08246	ELANE	TRUE
Apt-13672-3	MILD DEGENERATION - HEALTHY	0.11	0.2	1656.11	-0.37	0.59	0.582394	1	P17066	HSPA6	FALSE
Apt-13673-21	MILD DEGENERATION - HEALTHY	0.34	0.2	1657.85	-0.13	0.82	0.0893185	1	Q99832	CCT7	FALSE
Apt-13676-46	MILD DEGENERATION - HEALTHY	-0.18	0.19	1658.02	-0.62	0.27	0.343589	1	P09529	INHBB	FALSE
Apt-13678-169	MILD DEGENERATION - HEALTHY	-0.34	0.2	1774.59	-0.81	0.13	0.0893062	1	P00746	CFD	FALSE
Apt-13680-3	MILD DEGENERATION - HEALTHY	0.07	0.21	1820.67	-0.43	0.57	0.738921	1	Q15742	NAB2	FALSE
Apt-13681-173	MILD DEGENERATION - HEALTHY	0.1	0.19	1831.24	-0.34	0.53	0.598733	1	P19784	CSNK2A2	FALSE
Apt-13682-47	MILD DEGENERATION - HEALTHY	0.48	0.19	1766.56	0.03	0.93	0.0116133	1	P07333	CSF1R	TRUE
Apt-13683-18	MILD DEGENERATION - HEALTHY	-0.03	0.22	1766.42	-0.53	0.48	0.891549	1	P51801	CLCNKB	FALSE
Apt-13686-2	MILD DEGENERATION - HEALTHY	-0.22	0.18	1774.64	-0.65	0.21	0.221786	1	Q01344	IL5RA	FALSE
Apt-13687-5	MILD DEGENERATION - HEALTHY	0.17	0.27	1829.03	-0.47	0.8	0.529016	1	P22362	CCL1	FALSE
Apt-13688-2	MILD DEGENERATION - HEALTHY	-0.17	0.2	1827.04	-0.63	0.29	0.395436	1	Q8WWF8	CAPSL	FALSE
Apt-13689-2	MILD DEGENERATION - HEALTHY	-0.04	0.22	1769.25	-0.56	0.48	0.855746	1	P11926	ODC1	FALSE
Apt-13690-26	MILD DEGENERATION - HEALTHY	-0.4	0.22	1833.88	-0.93	0.13	0.0691994	1	P21810	BGN	FALSE
Apt-13691-10	MILD DEGENERATION - HEALTHY	-0.37	0.19	1827.54	-0.82	0.08	0.0516436	1	Q8N695	SLC5A8	FALSE
Apt-13692-154	MILD DEGENERATION - HEALTHY	0.12	0.2	1819.11	-0.35	0.6	0.548581	1	O95388	CCN4	FALSE
Apt-13693-5	MILD DEGENERATION - HEALTHY	0	0.19	1827.54	-0.46	0.45	1	1	Q49AH0	CDNF	FALSE
Apt-13694-24	MILD DEGENERATION - HEALTHY	0.04	0.21	1702.66	-0.45	0.54	0.848959	1	Q9HC73	CRLF2	FALSE
Apt-13697-51	MILD DEGENERATION - HEALTHY	1.11	0.2	1816.84	0.64	1.58	3.27743e-08	0.000658526	P21695	GPD1	TRUE
Apt-13698-28	MILD DEGENERATION - HEALTHY	0.06	0.23	1560.65	-0.47	0.6	0.794228	1	Q8IZA0	KIAA0319L	FALSE
Apt-13699-6	MILD DEGENERATION - HEALTHY	0.2	0.17	1833.88	-0.19	0.59	0.23956	1	P07288	KLK3	FALSE
Apt-13700-10	MILD DEGENERATION - HEALTHY	-0.57	0.19	1812.36	-1.01	-0.13	0.00273661	1	P07355	ANXA2	TRUE
Apt-13701-2	MILD DEGENERATION - HEALTHY	0.17	0.22	1409.62	-0.36	0.69	0.439813	1	O43927	CXCL13	FALSE
Apt-13704-5	MILD DEGENERATION - HEALTHY	-0.23	0.22	1820.69	-0.73	0.28	0.295952	1	P54868	HMGCS2	FALSE
Apt-13706-12	MILD DEGENERATION - HEALTHY	-0.05	0.23	1830.21	-0.59	0.5	0.827928	1	P42701	IL12RB1	FALSE
Apt-13707-27	MILD DEGENERATION - HEALTHY	-0.36	0.18	1801.37	-0.79	0.08	0.0456502	1	Q14515	SPARCL1	FALSE
Apt-13708-56	MILD DEGENERATION - HEALTHY	-0.64	0.19	1831.61	-1.09	-0.2	0.000771665	1	O60259	KLK8	TRUE
Apt-13710-6	MILD DEGENERATION - HEALTHY	-0.15	0.27	1832.68	-0.78	0.48	0.578583	1	P05155	SERPING1	FALSE
Apt-13711-10	MILD DEGENERATION - HEALTHY	0.25	0.21	1756.17	-0.24	0.74	0.23402	1	Q00610	CLTC	FALSE
Apt-13712-104	MILD DEGENERATION - HEALTHY	-0.18	0.18	1814.82	-0.59	0.24	0.317444	1	P12544	GZMA	FALSE
Apt-13713-164	MILD DEGENERATION - HEALTHY	-0.22	0.21	1820.67	-0.72	0.27	0.294953	1	Q96IW7	SEC22A	FALSE
Apt-13717-15	MILD DEGENERATION - HEALTHY	-0.07	0.23	1808.02	-0.62	0.47	0.760898	1	Q15485	FCN2	FALSE
Apt-13719-19	MILD DEGENERATION - HEALTHY	0.22	0.19	1790.65	-0.22	0.66	0.247061	1	O96013	PAK4	FALSE
Apt-13720-95	MILD DEGENERATION - HEALTHY	0.33	0.17	1829.73	-0.07	0.73	0.0523902	1	P24158	PRTN3	FALSE
Apt-13722-105	MILD DEGENERATION - HEALTHY	-0.08	0.21	1827.41	-0.57	0.41	0.703283	1	P02748	C9	FALSE
Apt-13723-6	MILD DEGENERATION - HEALTHY	0.21	0.22	1831.82	-0.31	0.74	0.339934	1	P22301	IL10	FALSE
Apt-13724-27	MILD DEGENERATION - HEALTHY	-0.25	0.21	1783.84	-0.74	0.25	0.234018	1	O95750	FGF19	FALSE
Apt-13725-3	MILD DEGENERATION - HEALTHY	0.03	0.21	1814.32	-0.47	0.53	0.886419	1	O43320	FGF16	FALSE
Apt-13726-4	MILD DEGENERATION - HEALTHY	-0.05	0.19	1756.8	-0.5	0.39	0.79246	1	P33681	CD80	FALSE
Apt-13727-44	MILD DEGENERATION - HEALTHY	0.05	0.22	1730.42	-0.46	0.56	0.820239	1	O43791	SPOP	FALSE
Apt-13728-19	MILD DEGENERATION - HEALTHY	-0.27	0.18	1774.64	-0.7	0.16	0.133792	1	P30040	ERP29	FALSE
Apt-13729-26	MILD DEGENERATION - HEALTHY	0.07	0.23	1786.07	-0.46	0.6	0.760898	1	Q8TD22	SFXN5	FALSE
Apt-13730-18	MILD DEGENERATION - HEALTHY	-0.52	0.19	1738.66	-0.97	-0.08	0.00626635	1	P53634	CTSC	TRUE
Apt-13731-14	MILD DEGENERATION - HEALTHY	0	0.19	1677.72	-0.46	0.45	1	1	P10643	C7	FALSE
Apt-13732-79	MILD DEGENERATION - HEALTHY	0.11	0.21	1732.1	-0.38	0.6	0.600478	1	Q16619	CTF1	FALSE
Apt-13733-5	MILD DEGENERATION - HEALTHY	-0.1	0.23	1833.88	-0.63	0.43	0.663771	1	P29460	IL12B	FALSE
Apt-13734-22	MILD DEGENERATION - HEALTHY	-0.06	0.23	1808.02	-0.6	0.48	0.794223	1	Q8IU54	IFNL1	FALSE
Apt-13735-1	MILD DEGENERATION - HEALTHY	0.04	0.21	1702.66	-0.46	0.53	0.848959	1	P47736	RAP1GAP	FALSE
Apt-13738-8	MILD DEGENERATION - HEALTHY	-0.68	0.23	1808.02	-1.22	-0.14	0.00315161	1	P08476	INHBA	TRUE
Apt-13739-3	MILD DEGENERATION - HEALTHY	0	0.23	1833.88	-0.55	0.55	1	1	Q9NZU1	FLRT1	FALSE
Apt-13740-51	MILD DEGENERATION - HEALTHY	-0.66	0.23	1817.16	-1.2	-0.12	0.00415789	1	Q92765	FRZB	TRUE
Apt-13741-36	MILD DEGENERATION - HEALTHY	0.34	0.22	1785.69	-0.17	0.85	0.122414	1	P08833	IGFBP1	FALSE
Apt-13742-66	MILD DEGENERATION - HEALTHY	0.01	0.22	1785.69	-0.5	0.51	0.96375	1	Q9GZX6	IL22	FALSE
Apt-13743-56	MILD DEGENERATION - HEALTHY	0.24	0.23	1752.93	-0.3	0.79	0.296871	1	Q13620	CUL4B	FALSE
Apt-13744-37	MILD DEGENERATION - HEALTHY	-0.04	0.19	1749.56	-0.49	0.4	0.833281	1	P26951	IL3RA	FALSE
Apt-13745-10	MILD DEGENERATION - HEALTHY	-0.05	0.22	1805.4	-0.58	0.48	0.820237	1	Q13563	PKD2	FALSE
Apt-13747-9	MILD DEGENERATION - HEALTHY	-0.7	0.22	1766.42	-1.21	-0.2	0.00148897	1	P23280	CA6	TRUE
Apt-13748-4	MILD DEGENERATION - HEALTHY	-0.39	0.23	1821.55	-0.94	0.16	0.0901227	1	P80075	CCL8	FALSE
Apt-13924-13	MILD DEGENERATION - HEALTHY	0.01	0.2	1833.02	-0.47	0.49	0.960128	1	P0CAP1	MYZAP	FALSE
Apt-13926-1	MILD DEGENERATION - HEALTHY	0.1	0.19	1824.34	-0.36	0.56	0.598733	1	Q9H9A7	RMI1	FALSE
Apt-13929-27	MILD DEGENERATION - HEALTHY	-0.46	0.25	1716.92	-1.04	0.12	0.0659408	1	Q9UKG9	CROT	TRUE
Apt-13930-3	MILD DEGENERATION - HEALTHY	0.03	0.2	1743.76	-0.44	0.49	0.880782	1	Q9HC16	APOBEC3G	FALSE
Apt-13931-22	MILD DEGENERATION - HEALTHY	0.35	0.19	1805.75	-0.08	0.79	0.0656236	1	O00233	PSMD9	FALSE
Apt-13932-45	MILD DEGENERATION - HEALTHY	0.09	0.21	1596.8	-0.4	0.57	0.668293	1	Q14155	ARHGEF7	FALSE
Apt-13933-276	MILD DEGENERATION - HEALTHY	-0.03	0.24	1830.53	-0.58	0.52	0.900537	1	Q13506	NAB1	FALSE
Apt-13934-3	MILD DEGENERATION - HEALTHY	0	0.21	1824.42	-0.49	0.48	1	1	O15068	MCF2L	FALSE
Apt-13936-24	MILD DEGENERATION - HEALTHY	-0.09	0.2	1774.59	-0.56	0.39	0.652765	1	P07205	PGK2	FALSE
Apt-13937-75	MILD DEGENERATION - HEALTHY	0.4	0.22	1457.68	-0.12	0.92	0.0692415	1	Q86VP6	CAND1	FALSE
Apt-13939-14	MILD DEGENERATION - HEALTHY	0.32	0.2	1774.59	-0.16	0.79	0.109777	1	Q16851	UGP2	FALSE
Apt-13940-19	MILD DEGENERATION - HEALTHY	0.6	0.2	1305.04	0.12	1.08	0.00275099	1	Q16666	IFI16	TRUE
Apt-13941-82	MILD DEGENERATION - HEALTHY	-0.06	0.21	1824.42	-0.55	0.43	0.775129	1	O95363	FARS2	FALSE
Apt-13942-140	MILD DEGENERATION - HEALTHY	0.11	0.2	1630.6	-0.36	0.58	0.582395	1	Q96BD6	SPSB1	FALSE
Apt-13943-38	MILD DEGENERATION - HEALTHY	-0.24	0.19	1812.36	-0.68	0.2	0.206695	1	Q9C005	DPY30	FALSE
Apt-13944-3	MILD DEGENERATION - HEALTHY	-0.15	0.2	1743.76	-0.61	0.32	0.453356	1	P0DMM9	SULT1A3	FALSE
Apt-13946-8	MILD DEGENERATION - HEALTHY	0.05	0.18	1819.18	-0.37	0.47	0.781215	1	Q9BUQ8	DDX23	FALSE
Apt-13947-371	MILD DEGENERATION - HEALTHY	0.24	0.19	1798.44	-0.21	0.69	0.206696	1	Q9BQG2	NUDT12	FALSE
Apt-13948-50	MILD DEGENERATION - HEALTHY	-0.24	0.21	1694.45	-0.74	0.26	0.253259	1	O75899	GABBR2	FALSE
Apt-13950-9	MILD DEGENERATION - HEALTHY	0.35	0.21	1596.8	-0.13	0.84	0.0957768	1	Q9Y5P4	CERT1	FALSE
Apt-13954-9	MILD DEGENERATION - HEALTHY	-0.63	0.19	1790.65	-1.07	-0.19	0.000932111	1	Q96EK6	GNPNAT1	TRUE
Apt-13955-33	MILD DEGENERATION - HEALTHY	0.11	0.22	1792.68	-0.4	0.62	0.617136	1	P53355	DAPK1	FALSE
Apt-13958-5	MILD DEGENERATION - HEALTHY	-0.56	0.22	1748.81	-1.07	-0.05	0.0109988	1	Q8TBY0	RBM46	TRUE
Apt-13959-7	MILD DEGENERATION - HEALTHY	0.19	0.2	1774.59	-0.28	0.67	0.342242	1	P28838	LAP3	FALSE
Apt-13960-15	MILD DEGENERATION - HEALTHY	0.22	0.19	1766.56	-0.22	0.67	0.247064	1	Q96P47	AGAP3	FALSE
Apt-13961-18	MILD DEGENERATION - HEALTHY	0.24	0.22	1785.69	-0.26	0.75	0.27546	1	Q9Y496	KIF3A	FALSE
Apt-13963-7	MILD DEGENERATION - HEALTHY	0.16	0.2	1194.79	-0.31	0.63	0.42387	1	Q9H0E2	TOLLIP	FALSE
Apt-13966-30	MILD DEGENERATION - HEALTHY	0	0.17	1829.73	-0.41	0.4	1	1	Q5VTT5	MYOM3	FALSE
Apt-13967-14	MILD DEGENERATION - HEALTHY	0.1	0.22	1769.25	-0.42	0.62	0.649492	1	Q16881	TXNRD1	FALSE
Apt-13969-24	MILD DEGENERATION - HEALTHY	0.13	0.21	1694.45	-0.37	0.63	0.535968	1	O60684	KPNA6	FALSE
Apt-13972-4	MILD DEGENERATION - HEALTHY	-0.35	0.27	1832.68	-0.98	0.29	0.195037	1	Q9BPX1	HSD17B14	FALSE
Apt-13973-62	MILD DEGENERATION - HEALTHY	-0.35	0.21	1780.91	-0.83	0.14	0.0957565	1	Q8NG68	TTL	FALSE
Apt-13975-56	MILD DEGENERATION - HEALTHY	-0.13	0.18	1794.75	-0.55	0.29	0.470252	1	Q13136	PPFIA1	FALSE
Apt-13976-9	MILD DEGENERATION - HEALTHY	0	0.19	1831.61	-0.45	0.45	1	1	Q92888	ARHGEF1	FALSE
Apt-13977-28	MILD DEGENERATION - HEALTHY	0.08	0.23	1830.21	-0.46	0.63	0.728011	1	Q99728	BARD1	FALSE
Apt-13978-122	MILD DEGENERATION - HEALTHY	-0.16	0.2	1630.6	-0.63	0.31	0.423827	1	O15119	TBX3	FALSE
Apt-13979-3	MILD DEGENERATION - HEALTHY	0.42	0.23	1796.6	-0.12	0.97	0.0680031	1	Q8TE54	SLC26A7	TRUE
Apt-13982-33	MILD DEGENERATION - HEALTHY	0.04	0.18	1722.66	-0.38	0.46	0.824167	1	Q9NS28	RGS18	FALSE
Apt-13983-27	MILD DEGENERATION - HEALTHY	0.58	0.23	1560.65	0.05	1.12	0.0117765	1	Q08257	CRYZ	TRUE
Apt-13984-23	MILD DEGENERATION - HEALTHY	-0.11	0.21	1596.8	-0.59	0.38	0.600484	1	Q9UHL0	DDX25	FALSE
Apt-13985-12	MILD DEGENERATION - HEALTHY	0.18	0.2	1711.56	-0.28	0.65	0.368247	1	Q9HAU4	SMURF2	FALSE
Apt-13986-6	MILD DEGENERATION - HEALTHY	0.11	0.2	1656.11	-0.37	0.59	0.582394	1	O43813	LANCL1	FALSE
Apt-13988-67	MILD DEGENERATION - HEALTHY	0.17	0.21	1784.39	-0.33	0.67	0.418322	1	Q9HBL8	NMRAL1	FALSE
Apt-13990-1	MILD DEGENERATION - HEALTHY	0.1	0.18	1829.72	-0.31	0.52	0.578583	1	P11498	PC	FALSE
Apt-13991-47	MILD DEGENERATION - HEALTHY	0.23	0.18	1831.17	-0.2	0.66	0.20149	1	O43432	EIF4G3	FALSE
Apt-13992-12	MILD DEGENERATION - HEALTHY	0.02	0.18	1765.74	-0.41	0.44	0.911541	1	P46459	NSF	FALSE
Apt-13993-20	MILD DEGENERATION - HEALTHY	0.1	0.19	1798.44	-0.36	0.55	0.598734	1	Q9H4G0	EPB41L1	FALSE
Apt-13994-1	MILD DEGENERATION - HEALTHY	-0.01	0.21	1756.17	-0.5	0.48	0.962025	1	P22087	FBL	FALSE
Apt-13996-16	MILD DEGENERATION - HEALTHY	-0.01	0.19	1750.78	-0.46	0.43	0.958031	1	Q96CD2	PPCDC	FALSE
Apt-13998-26	MILD DEGENERATION - HEALTHY	0.27	0.23	1433.27	-0.28	0.82	0.240625	1	Q8N142	ADSS1	FALSE
Apt-14002-18	MILD DEGENERATION - HEALTHY	-0.05	0.19	1766.56	-0.5	0.39	0.79246	1	Q9BZ29	DOCK9	FALSE
Apt-14005-2	MILD DEGENERATION - HEALTHY	-0.1	0.2	1786.46	-0.57	0.37	0.617137	1	Q9P2D1	CHD7	FALSE
Apt-14006-36	MILD DEGENERATION - HEALTHY	-0.07	0.21	1827.41	-0.56	0.43	0.738921	1	Q14749	GNMT	FALSE
Apt-14007-22	MILD DEGENERATION - HEALTHY	0.08	0.22	1730.42	-0.43	0.59	0.716174	1	O43252	PAPSS1	FALSE
Apt-14008-22	MILD DEGENERATION - HEALTHY	-0.04	0.24	1792.26	-0.59	0.52	0.867651	1	Q9NPI6	DCP1A	FALSE
Apt-14009-65	MILD DEGENERATION - HEALTHY	0.24	0.21	1779.59	-0.26	0.74	0.253252	1	P21580	TNFAIP3	FALSE
Apt-14011-17	MILD DEGENERATION - HEALTHY	0.25	0.2	1826.1	-0.22	0.72	0.21146	1	P31949	S100A11	FALSE
Apt-14012-17	MILD DEGENERATION - HEALTHY	0.15	0.18	1829.72	-0.26	0.57	0.404766	1	Q96C10	DHX58	FALSE
Apt-14013-11	MILD DEGENERATION - HEALTHY	-0.11	0.19	1766.56	-0.55	0.34	0.562698	1	Q92844	TANK	FALSE
Apt-14019-73	MILD DEGENERATION - HEALTHY	-0.1	0.2	1833.88	-0.56	0.36	0.617135	1	Q92817	EVPL	FALSE
Apt-14021-81	MILD DEGENERATION - HEALTHY	0.23	0.21	1813.44	-0.27	0.73	0.273558	1	Q9NPJ6	MED4	FALSE
Apt-14022-17	MILD DEGENERATION - HEALTHY	-0.44	0.2	1831.12	-0.9	0.03	0.0279314	1	Q9UHF5	IL17B	TRUE
Apt-14023-84	MILD DEGENERATION - HEALTHY	-0.15	0.21	1794.08	-0.65	0.36	0.475143	1	P21815	IBSP	FALSE
Apt-14024-196	MILD DEGENERATION - HEALTHY	-0.06	0.2	1830.48	-0.52	0.41	0.764211	1	Q92838	EDA	FALSE
Apt-14025-18	MILD DEGENERATION - HEALTHY	0.11	0.22	1457.68	-0.41	0.63	0.617151	1	Q07011	TNFRSF9	FALSE
Apt-14026-24	MILD DEGENERATION - HEALTHY	0.11	0.2	1816.84	-0.36	0.58	0.582387	1	Q96PD4	IL17F	FALSE
Apt-14028-22	MILD DEGENERATION - HEALTHY	0.13	0.18	1774.64	-0.31	0.56	0.470253	1	O00443	PIK3C2A	FALSE
Apt-14029-42	MILD DEGENERATION - HEALTHY	0.33	0.21	1814.32	-0.17	0.82	0.116257	1	P61201	COPS2	FALSE
Apt-14030-21	MILD DEGENERATION - HEALTHY	0	0.21	1794.08	-0.5	0.5	1	1	P23510	TNFSF4	FALSE
Apt-14031-18	MILD DEGENERATION - HEALTHY	-0.04	0.19	1825.1	-0.49	0.4	0.83328	1	P21781	FGF7	FALSE
Apt-14032-2	MILD DEGENERATION - HEALTHY	-0.31	0.23	1821.55	-0.86	0.24	0.177882	1	P15692	VEGFA	FALSE
Apt-14034-22	MILD DEGENERATION - HEALTHY	-0.05	0.2	1816.84	-0.52	0.41	0.802616	1	P09758	TACSTD2	FALSE
Apt-14035-13	MILD DEGENERATION - HEALTHY	0.26	0.23	1786.07	-0.28	0.79	0.258445	1	Q13009	TIAM1	FALSE
Apt-14036-116	MILD DEGENERATION - HEALTHY	-0.35	0.19	1825.1	-0.8	0.09	0.0656219	1	O75970	MPDZ	FALSE
Apt-14037-18	MILD DEGENERATION - HEALTHY	-0.57	0.21	1780.91	-1.06	-0.09	0.00670595	1	Q9H6Z4	RANBP3	TRUE
Apt-14038-130	MILD DEGENERATION - HEALTHY	0.34	0.19	1755.72	-0.11	0.79	0.0737109	1	O76096	CST7	FALSE
Apt-14039-33	MILD DEGENERATION - HEALTHY	0.19	0.23	1821.55	-0.36	0.74	0.408863	1	Q9Y337	KLK5	FALSE
Apt-14041-13	MILD DEGENERATION - HEALTHY	-0.18	0.19	1790.65	-0.62	0.26	0.343579	1	P10144	GZMB	FALSE
Apt-14042-11	MILD DEGENERATION - HEALTHY	-0.27	0.23	1833.88	-0.8	0.26	0.240582	1	Q8N474	SFRP1	FALSE
Apt-14043-12	MILD DEGENERATION - HEALTHY	0.25	0.23	1433.27	-0.3	0.79	0.277239	1	Q15075	EEA1	FALSE
Apt-14045-12	MILD DEGENERATION - HEALTHY	-0.03	0.22	1792.68	-0.54	0.48	0.891549	1	Q15596	NCOA2	FALSE
Apt-14047-78	MILD DEGENERATION - HEALTHY	-0.2	0.18	1794.75	-0.62	0.22	0.266669	1	P23560	BDNF	FALSE
Apt-14048-7	MILD DEGENERATION - HEALTHY	-0.1	0.2	1711.56	-0.56	0.37	0.617139	1	Q9NPH3	IL1RAP	FALSE
Apt-14049-17	MILD DEGENERATION - HEALTHY	-0.23	0.18	1783.98	-0.66	0.2	0.201494	1	P13232	IL7	FALSE
Apt-14050-61	MILD DEGENERATION - HEALTHY	0.02	0.19	1749.56	-0.43	0.46	0.916179	1	P52798	EFNA4	FALSE
Apt-14051-54	MILD DEGENERATION - HEALTHY	-0.06	0.21	1779.59	-0.56	0.44	0.77513	1	Q99958	FOXC2	FALSE
Apt-14052-26	MILD DEGENERATION - HEALTHY	0	0.18	1736.35	-0.41	0.41	1	1	Q9UPW8	UNC13A	FALSE
Apt-14054-17	MILD DEGENERATION - HEALTHY	-0.21	0.2	1711.56	-0.67	0.26	0.293866	1	Q13261	IL15RA	FALSE
Apt-14056-4	MILD DEGENERATION - HEALTHY	0.47	0.27	1829.03	-0.16	1.11	0.0818972	1	P01215	CGA	TRUE
Apt-14057-68	MILD DEGENERATION - HEALTHY	0.07	0.23	1433.27	-0.48	0.62	0.760907	1	O95150	TNFSF15	FALSE
Apt-14060-67	MILD DEGENERATION - HEALTHY	0.23	0.2	1750.35	-0.24	0.71	0.250301	1	Q15080	NCF4	FALSE
Apt-14061-48	MILD DEGENERATION - HEALTHY	-0.11	0.23	1772.14	-0.66	0.44	0.632524	1	O14788	TNFSF11	FALSE
Apt-14063-17	MILD DEGENERATION - HEALTHY	-0.08	0.19	1818.36	-0.53	0.36	0.673766	1	P13725	OSM	FALSE
Apt-14064-21	MILD DEGENERATION - HEALTHY	-0.13	0.22	1820.69	-0.63	0.38	0.554655	1	O75594	PGLYRP1	FALSE
Apt-14065-11	MILD DEGENERATION - HEALTHY	-0.16	0.27	1822.89	-0.79	0.48	0.553527	1	P06127	CD5	FALSE
Apt-14066-49	MILD DEGENERATION - HEALTHY	0.05	0.2	1816.84	-0.42	0.51	0.802616	1	Q86UL8	MAGI2	FALSE
Apt-14067-6	MILD DEGENERATION - HEALTHY	0.31	0.18	1829.72	-0.1	0.73	0.0851983	1	Q99959	PKP2	FALSE
Apt-14068-29	MILD DEGENERATION - HEALTHY	-0.15	0.22	1769.25	-0.67	0.37	0.495443	1	O15444	CCL25	FALSE
Apt-14069-61	MILD DEGENERATION - HEALTHY	-0.09	0.19	1825.1	-0.53	0.36	0.635782	1	P22748	CA4	FALSE
Apt-14070-56	MILD DEGENERATION - HEALTHY	0.17	0.2	1750.35	-0.31	0.64	0.395441	1	Q15811	ITSN1	FALSE
Apt-14072-9	MILD DEGENERATION - HEALTHY	0.59	0.2	1823.04	0.12	1.07	0.00321824	1	P13693	TPT1	TRUE
Apt-14074-2	MILD DEGENERATION - HEALTHY	0	0.18	1801.37	-0.43	0.43	1	1	P98077	SHC2	FALSE
Apt-14076-74	MILD DEGENERATION - HEALTHY	-0.72	0.21	1694.45	-1.22	-0.21	0.000621297	1	P01036	CST4	TRUE
Apt-14077-6	MILD DEGENERATION - HEALTHY	-0.14	0.2	1732.2	-0.6	0.33	0.484021	1	O75636	FCN3	FALSE
Apt-14078-69	MILD DEGENERATION - HEALTHY	0.07	0.21	1783.84	-0.42	0.57	0.738922	1	P47992	XCL1	FALSE
Apt-14079-14	MILD DEGENERATION - HEALTHY	0.05	0.2	1774.59	-0.42	0.53	0.802616	1	Q13478	IL18R1	FALSE
Apt-14081-5	MILD DEGENERATION - HEALTHY	0.05	0.18	1722.66	-0.37	0.47	0.781216	1	Q9BZM6	ULBP1	FALSE
Apt-14082-56	MILD DEGENERATION - HEALTHY	0.34	0.19	1755.72	-0.11	0.79	0.0737109	1	Q9Y4G6	TLN2	FALSE
Apt-14083-25	MILD DEGENERATION - HEALTHY	-0.1	0.19	1769.57	-0.54	0.33	0.598735	1	P49903	SEPHS1	FALSE
Apt-14085-28	MILD DEGENERATION - HEALTHY	-0.01	0.19	1831.24	-0.45	0.43	0.958031	1	P35225	IL13	FALSE
Apt-14086-11	MILD DEGENERATION - HEALTHY	-0.32	0.21	1596.8	-0.81	0.16	0.127754	1	Q92484	SMPDL3A	FALSE
Apt-14088-38	MILD DEGENERATION - HEALTHY	-0.5	0.22	1792.68	-1.01	0.01	0.0231605	1	P24592	IGFBP6	TRUE
Apt-14090-23	MILD DEGENERATION - HEALTHY	0.04	0.18	1794.75	-0.38	0.46	0.824166	1	Q9H4E7	DEF6	FALSE
Apt-14091-42	MILD DEGENERATION - HEALTHY	-0.08	0.23	1821.55	-0.62	0.47	0.728011	1	O75828	CBR3	FALSE
Apt-14093-10	MILD DEGENERATION - HEALTHY	-0.04	0.19	1750.78	-0.49	0.4	0.833281	1	P49771	FLT3LG	FALSE
Apt-14094-29	MILD DEGENERATION - HEALTHY	-0.16	0.25	1716.92	-0.75	0.42	0.522258	1	Q99075	HBEGF	FALSE
Apt-14095-1	MILD DEGENERATION - HEALTHY	-0.04	0.19	1818.91	-0.49	0.41	0.83328	1	P26718	KLRK1	FALSE
Apt-14097-86	MILD DEGENERATION - HEALTHY	-0.07	0.2	1194.79	-0.54	0.4	0.7264	1	Q7LFX5	CHST15	FALSE
Apt-14098-28	MILD DEGENERATION - HEALTHY	0.34	0.19	1498.54	-0.1	0.78	0.0737404	1	P49589	CARS1	FALSE
Apt-14099-20	MILD DEGENERATION - HEALTHY	-0.39	0.2	1802.15	-0.86	0.08	0.051331	1	P25789	PSMA4	FALSE
Apt-14100-63	MILD DEGENERATION - HEALTHY	-0.11	0.2	1819.11	-0.58	0.37	0.582387	1	P02747	C1QC	FALSE
Apt-14101-2	MILD DEGENERATION - HEALTHY	-0.32	0.2	1743.76	-0.78	0.15	0.10978	1	P26992	CNTFR	FALSE
Apt-14102-6	MILD DEGENERATION - HEALTHY	-0.44	0.19	1827.54	-0.89	0.01	0.02068	1	P22749	GNLY	TRUE
Apt-14103-12	MILD DEGENERATION - HEALTHY	0.14	0.23	1821.55	-0.41	0.69	0.542802	1	Q9NRR2	TPSG1	FALSE
Apt-14104-1	MILD DEGENERATION - HEALTHY	0.07	0.19	1498.54	-0.37	0.51	0.712611	1	Q7L0X0	TRIL	FALSE
Apt-14105-5	MILD DEGENERATION - HEALTHY	-0.34	0.2	1750.35	-0.82	0.13	0.0893086	1	P29622	SERPINA4	FALSE
Apt-14106-46	MILD DEGENERATION - HEALTHY	-0.05	0.24	1819.96	-0.6	0.51	0.834992	1	P52306	RAP1GDS1	FALSE
Apt-14107-1	MILD DEGENERATION - HEALTHY	0.25	0.19	1498.54	-0.19	0.69	0.188446	1	P49914	MTHFS	FALSE
Apt-14108-15	MILD DEGENERATION - HEALTHY	-0.5	0.23	1830.21	-1.04	0.05	0.0298395	1	P01137	TGFB1	TRUE
Apt-14109-15	MILD DEGENERATION - HEALTHY	-0.28	0.18	1722.66	-0.7	0.14	0.119998	1	Q16663	CCL15	FALSE
Apt-14110-200	MILD DEGENERATION - HEALTHY	0.06	0.19	1758.6	-0.39	0.5	0.7522	1	P09486	SPARC	FALSE
Apt-14111-15	MILD DEGENERATION - HEALTHY	0.03	0.22	1769.64	-0.48	0.55	0.891549	1	P35442	THBS2	FALSE
Apt-14112-40	MILD DEGENERATION - HEALTHY	0	0.23	1821.55	-0.55	0.55	1	1	Q969Z4	RELT	FALSE
Apt-14114-18	MILD DEGENERATION - HEALTHY	-0.34	0.23	1794.91	-0.88	0.19	0.139513	1	Q8IYJ0	PIANP	FALSE
Apt-14115-34	MILD DEGENERATION - HEALTHY	0.17	0.2	1750.35	-0.3	0.65	0.395441	1	P35318	ADM	FALSE
Apt-14116-129	MILD DEGENERATION - HEALTHY	0.37	0.23	1821.55	-0.18	0.92	0.107856	1	P26447	S100A4	FALSE
Apt-14120-2	MILD DEGENERATION - HEALTHY	0.08	0.21	1756.17	-0.41	0.56	0.703285	1	Q68DV7	RNF43	FALSE
Apt-14121-24	MILD DEGENERATION - HEALTHY	0.17	0.2	1833.88	-0.28	0.63	0.395436	1	Q9UBN6	TNFRSF10D	FALSE
Apt-14122-132	MILD DEGENERATION - HEALTHY	0.03	0.24	1792.26	-0.53	0.58	0.900538	1	Q9ULT6	ZNRF3	FALSE
Apt-14123-34	MILD DEGENERATION - HEALTHY	-0.23	0.19	1758.6	-0.67	0.22	0.22624	1	Q9H7M9	VSIR	FALSE
Apt-14124-6	MILD DEGENERATION - HEALTHY	-0.06	0.22	1791.91	-0.58	0.47	0.785094	1	O43921	EFNA2	FALSE
Apt-14125-5	MILD DEGENERATION - HEALTHY	-0.08	0.22	1766.74	-0.59	0.44	0.716173	1	O95445	APOM	FALSE
Apt-14127-240	MILD DEGENERATION - HEALTHY	-0.32	0.19	1756.8	-0.76	0.13	0.0923186	1	P01574	IFNB1	FALSE
Apt-14128-121	MILD DEGENERATION - HEALTHY	-0.02	0.2	1786.46	-0.49	0.45	0.920356	1	P01566	IFNA10	FALSE
Apt-14129-1	MILD DEGENERATION - HEALTHY	0.13	0.21	1784.83	-0.38	0.63	0.535964	1	P01567	IFNA7	FALSE
Apt-14131-37	MILD DEGENERATION - HEALTHY	-0.21	0.19	1818.36	-0.65	0.23	0.269192	1	P52799	EFNB2	FALSE
Apt-14132-21	MILD DEGENERATION - HEALTHY	0.15	0.23	1832.56	-0.39	0.7	0.514371	1	Q9UM44	HHLA2	FALSE
Apt-14133-93	MILD DEGENERATION - HEALTHY	0.03	0.18	1788.63	-0.4	0.47	0.867651	1	P27930	IL1R2	FALSE
Apt-14134-49	MILD DEGENERATION - HEALTHY	0.18	0.18	1831.17	-0.25	0.61	0.317443	1	Q86SJ2	AMIGO2	FALSE
Apt-14135-3	MILD DEGENERATION - HEALTHY	-0.05	0.2	1657.85	-0.53	0.43	0.802618	1	Q9HBX9	RXFP1	FALSE
Apt-14136-234	MILD DEGENERATION - HEALTHY	-0.09	0.18	1829.72	-0.5	0.33	0.617135	1	Q9NPY3	CD93	FALSE
Apt-14139-16	MILD DEGENERATION - HEALTHY	-0.08	0.27	1829.03	-0.72	0.56	0.767037	1	Q8WWG1	NRG4	FALSE
Apt-14143-8	MILD DEGENERATION - HEALTHY	0.35	0.2	1786.46	-0.12	0.83	0.08029	1	Q16778	H2BC21	FALSE
Apt-14144-3	MILD DEGENERATION - HEALTHY	0.63	0.24	1768.09	0.07	1.19	0.00873956	1	Q7L7L0	H2AW	TRUE
Apt-14146-92	MILD DEGENERATION - HEALTHY	0.9	0.2	1829.63	0.42	1.37	7.22296e-06	0.140248	P68431	H3C1	TRUE
Apt-14148-2	MILD DEGENERATION - HEALTHY	0.21	0.23	1433.27	-0.33	0.76	0.361373	1	P05161	ISG15	FALSE
Apt-14149-9	MILD DEGENERATION - HEALTHY	0.14	0.2	1802.15	-0.33	0.61	0.484018	1	Q9NZH7	IL36B	FALSE
Apt-14150-7	MILD DEGENERATION - HEALTHY	-0.12	0.2	1732.2	-0.59	0.34	0.548585	1	Q9UHA7	IL36A	FALSE
Apt-14151-4	MILD DEGENERATION - HEALTHY	0.23	0.19	1824.34	-0.22	0.69	0.226234	1	P05161	ISG15	FALSE
Apt-14153-8	MILD DEGENERATION - HEALTHY	0.01	0.23	1833.88	-0.52	0.54	0.965325	1	P52797	EFNA3	FALSE
Apt-14156-33	MILD DEGENERATION - HEALTHY	0.34	0.2	1833.88	-0.12	0.8	0.0893005	1	P31946	YWHAB	FALSE
Apt-14157-21	MILD DEGENERATION - HEALTHY	-0.21	0.2	1802.92	-0.67	0.25	0.293859	1	P62258	YWHAE	FALSE
Apt-14158-17	MILD DEGENERATION - HEALTHY	-0.23	0.24	1792.26	-0.78	0.33	0.338024	1	P08758	ANXA5	FALSE
Apt-14178-18	MILD DEGENERATION - HEALTHY	-0.15	0.22	1785.69	-0.65	0.36	0.495442	1	Q16667	CDKN3	FALSE
Apt-14186-13	MILD DEGENERATION - HEALTHY	0	0.2	1744.39	-0.47	0.47	1	1	Q8WZ73	RFFL	FALSE
Apt-14192-31	MILD DEGENERATION - HEALTHY	0.26	0.19	1831.61	-0.19	0.7	0.171348	1	Q8N4E4	PDCL2	FALSE
Apt-14197-2	MILD DEGENERATION - HEALTHY	0.04	0.2	1194.79	-0.43	0.51	0.841515	1	O75626	PRDM1	FALSE
Apt-14203-3	MILD DEGENERATION - HEALTHY	-0.09	0.2	1788.44	-0.56	0.37	0.652765	1	P20073	ANXA7	FALSE
Apt-14204-55	MILD DEGENERATION - HEALTHY	-0.16	0.18	1722.66	-0.58	0.26	0.374187	1	Q9P0K8	FOXJ2	FALSE
Apt-14205-6	MILD DEGENERATION - HEALTHY	-0.01	0.19	1818.36	-0.45	0.43	0.958031	1	Q96MH2	HEXIM2	FALSE
Apt-14206-28	MILD DEGENERATION - HEALTHY	-0.05	0.19	1833.06	-0.49	0.39	0.792458	1	O00213	APBB1	FALSE
Apt-14208-3	MILD DEGENERATION - HEALTHY	0.22	0.22	1833.88	-0.31	0.75	0.317442	1	Q96R05	RBP7	FALSE
Apt-14226-120	MILD DEGENERATION - HEALTHY	-0.02	0.18	1788.63	-0.46	0.41	0.911541	1	Q9H2M3	BHMT2	FALSE
Apt-14227-21	MILD DEGENERATION - HEALTHY	-0.07	0.22	1791.91	-0.6	0.45	0.750384	1	P14649	MYL6B	FALSE
Apt-14229-5	MILD DEGENERATION - HEALTHY	0.08	0.21	1756.17	-0.4	0.57	0.703285	1	O95396	MOCS3	FALSE
Apt-14237-1	MILD DEGENERATION - HEALTHY	-0.21	0.19	1750.78	-0.66	0.23	0.269197	1	P0DMV8	HSPA1A	FALSE
Apt-14245-195	MILD DEGENERATION - HEALTHY	-0.11	0.22	1820.69	-0.62	0.4	0.617136	1	Q9UNH6	SNX7	FALSE
Apt-14246-50	MILD DEGENERATION - HEALTHY	0.25	0.19	1798.44	-0.2	0.7	0.188412	1	O60496	DOK2	FALSE
Apt-14249-68	MILD DEGENERATION - HEALTHY	-0.05	0.24	1792.26	-0.6	0.51	0.834992	1	Q9UJV3	MID2	FALSE
Apt-14250-115	MILD DEGENERATION - HEALTHY	0.06	0.22	1457.68	-0.46	0.58	0.785101	1	Q13867	BLMH	FALSE
Apt-14254-27	MILD DEGENERATION - HEALTHY	-0.07	0.26	1825.53	-0.67	0.54	0.787783	1	P29074	PTPN4	FALSE
Apt-14260-112	MILD DEGENERATION - HEALTHY	0.1	0.24	1783.8	-0.47	0.67	0.676972	1	Q7Z628	NET1	FALSE
Apt-14268-4	MILD DEGENERATION - HEALTHY	0.03	0.25	1716.92	-0.55	0.62	0.904497	1	Q9BYN0	SRXN1	FALSE
Apt-14271-23	MILD DEGENERATION - HEALTHY	0.28	0.2	1663.79	-0.19	0.75	0.1617	1	Q9NRW1	RAB6B	FALSE
Apt-14273-19	MILD DEGENERATION - HEALTHY	0.33	0.19	1816.69	-0.12	0.77	0.0825845	1	P48147	PREP	FALSE
Apt-14283-12	MILD DEGENERATION - HEALTHY	0.03	0.24	1783.8	-0.54	0.6	0.900538	1	P61106	RAB14	FALSE
Apt-14286-2	MILD DEGENERATION - HEALTHY	-0.05	0.19	1818.36	-0.5	0.39	0.792459	1	O95644	NFATC1	FALSE
Apt-14287-6	MILD DEGENERATION - HEALTHY	0.49	0.22	1792.68	-0.02	1	0.0260528	1	P51148	RAB5C	TRUE
Apt-14291-53	MILD DEGENERATION - HEALTHY	-0.03	0.24	1768.09	-0.59	0.53	0.900538	1	Q99490	AGAP2	FALSE
Apt-14294-61	MILD DEGENERATION - HEALTHY	0.21	0.23	1830.21	-0.34	0.75	0.36134	1	Q9UIS9	MBD1	FALSE
Apt-14309-8	MILD DEGENERATION - HEALTHY	-0.03	0.2	1750.35	-0.5	0.45	0.880782	1	P31943	HNRNPH1	FALSE
Apt-14314-6	MILD DEGENERATION - HEALTHY	0.18	0.23	1796.6	-0.37	0.73	0.43396	1	Q13356	PPIL2	FALSE
Apt-14318-1	MILD DEGENERATION - HEALTHY	0.24	0.25	1833.88	-0.34	0.83	0.337182	1	Q9UBQ0	VPS29	FALSE
Apt-14324-52	MILD DEGENERATION - HEALTHY	0.09	0.19	1831.61	-0.36	0.54	0.635782	1	Q9UQE7	SMC3	FALSE
Apt-14326-4	MILD DEGENERATION - HEALTHY	0.33	0.18	1801.37	-0.1	0.77	0.0669179	1	P51965	UBE2E1	FALSE
Apt-14329-4	MILD DEGENERATION - HEALTHY	0.11	0.19	1825.1	-0.34	0.55	0.562696	1	Q9BTC0	DIDO1	FALSE
Apt-14331-262	MILD DEGENERATION - HEALTHY	-0.12	0.19	1749.56	-0.57	0.32	0.527745	1	P63172	DYNLT1	FALSE
Apt-14332-3	MILD DEGENERATION - HEALTHY	-0.08	0.23	1808.02	-0.62	0.46	0.728011	1	P11233	RALA	FALSE
Apt-14334-3	MILD DEGENERATION - HEALTHY	-0.12	0.23	1752.93	-0.67	0.42	0.601918	1	P35243	RCVRN	FALSE
Apt-14337-1	MILD DEGENERATION - HEALTHY	-0.16	0.24	1783.8	-0.73	0.41	0.505071	1	O43617	TRAPPC3	FALSE
Apt-14341-8	MILD DEGENERATION - HEALTHY	0.17	0.19	1749.56	-0.27	0.62	0.371051	1	Q0P6D2	DIPK1C	FALSE
Apt-14593-152	MILD DEGENERATION - HEALTHY	0.3	0.21	1756.17	-0.19	0.79	0.153305	1	Q96ND0	FAM210A	FALSE
Apt-14597-5	MILD DEGENERATION - HEALTHY	-0.04	0.18	1819.18	-0.46	0.38	0.824166	1	Q9H3T2	SEMA6C	FALSE
Apt-14599-18	MILD DEGENERATION - HEALTHY	-0.06	0.2	1814.08	-0.53	0.42	0.764212	1	Q9NY15	STAB1	FALSE
Apt-14603-51	MILD DEGENERATION - HEALTHY	-0.31	0.2	1814.08	-0.78	0.16	0.121316	1	Q15053	KIAA0040	FALSE
Apt-14614-41	MILD DEGENERATION - HEALTHY	-0.55	0.2	1788.44	-1.02	-0.09	0.00601953	1	Q5T1S8	NCMAP	TRUE
Apt-14615-46	MILD DEGENERATION - HEALTHY	-0.36	0.19	1831.24	-0.8	0.08	0.0582847	1	Q9BYR9	KRTAP2-4	FALSE
Apt-14616-16	MILD DEGENERATION - HEALTHY	-0.04	0.18	1819.18	-0.47	0.38	0.824166	1	Q96SR6	ZNF382	FALSE
Apt-14618-26	MILD DEGENERATION - HEALTHY	-0.18	0.21	1813.44	-0.68	0.32	0.391479	1	Q96AW1	VOPP1	FALSE
Apt-14619-8	MILD DEGENERATION - HEALTHY	0.01	0.23	1794.91	-0.52	0.54	0.965325	1	Q8TF50	ZNF526	FALSE
Apt-14623-26	MILD DEGENERATION - HEALTHY	-0.49	0.27	1832.68	-1.12	0.14	0.0697158	1	P55854	SUMO3	TRUE
Apt-14624-51	MILD DEGENERATION - HEALTHY	0.03	0.19	1769.57	-0.41	0.47	0.874558	1	P49711	CTCF	FALSE
Apt-14628-72	MILD DEGENERATION - HEALTHY	-0.49	0.22	1805.4	-1.01	0.04	0.0260519	1	Q9UK99	FBXO3	TRUE
Apt-14631-22	MILD DEGENERATION - HEALTHY	0.04	0.18	1831.17	-0.39	0.47	0.824166	1	Q9BY84	DUSP16	FALSE
Apt-14633-26	MILD DEGENERATION - HEALTHY	-0.05	0.21	1779.59	-0.55	0.45	0.811835	1	Q8NFB2	TMEM185A	FALSE
Apt-14634-13	MILD DEGENERATION - HEALTHY	0.04	0.2	1711.56	-0.42	0.51	0.841504	1	P22888	LHCGR	FALSE
Apt-14636-25	MILD DEGENERATION - HEALTHY	-0.56	0.2	1732.2	-1.02	-0.1	0.00516696	1	P52758	RIDA	TRUE
Apt-14645-253	MILD DEGENERATION - HEALTHY	-0.03	0.22	1769.25	-0.55	0.49	0.891549	1	O15217	GSTA4	FALSE
Apt-14655-1	MILD DEGENERATION - HEALTHY	0.47	0.2	1826.1	-0.01	0.94	0.0188793	1	Q9NVM6	DNAJC17	TRUE
Apt-14662-6	MILD DEGENERATION - HEALTHY	-0.14	0.25	1792.32	-0.72	0.45	0.575549	1	P28698	MZF1	FALSE
Apt-14663-44	MILD DEGENERATION - HEALTHY	0.28	0.2	1751.91	-0.2	0.75	0.16169	1	O76064	RNF8	FALSE
Apt-14670-1	MILD DEGENERATION - HEALTHY	0.39	0.19	1790.65	-0.05	0.83	0.0402534	1	P12757	SKIL	FALSE
Apt-14674-63	MILD DEGENERATION - HEALTHY	0.28	0.19	1808.17	-0.18	0.73	0.140741	1	Q9UKS6	PACSIN3	FALSE
Apt-14675-20	MILD DEGENERATION - HEALTHY	0.3	0.21	1756.17	-0.19	0.79	0.153305	1	P23588	EIF4B	FALSE
Apt-14684-17	MILD DEGENERATION - HEALTHY	0.43	0.21	1813.44	-0.07	0.92	0.0407411	1	P17655	CAPN2	TRUE
Apt-14685-17	MILD DEGENERATION - HEALTHY	0.22	0.22	1748.81	-0.29	0.73	0.317449	1	P31751	AKT2	FALSE
Apt-14687-6	MILD DEGENERATION - HEALTHY	0.04	0.21	1813.44	-0.45	0.54	0.848957	1	O60664	PLIN3	FALSE
Apt-14688-6	MILD DEGENERATION - HEALTHY	-0.09	0.2	1833.02	-0.57	0.39	0.652764	1	P35236	PTPN7	FALSE
Apt-14689-3	MILD DEGENERATION - HEALTHY	0.02	0.23	1832.56	-0.53	0.57	0.930716	1	P55735	SEC13	FALSE
Apt-14692-3	MILD DEGENERATION - HEALTHY	0.06	0.2	1305.04	-0.41	0.54	0.764225	1	Q8N554	ZNF276	FALSE
Apt-14696-45	MILD DEGENERATION - HEALTHY	0.14	0.23	1817.16	-0.4	0.69	0.542802	1	P20231	TPSB2	FALSE
Apt-14703-6	MILD DEGENERATION - HEALTHY	-0.06	0.24	1830.53	-0.61	0.49	0.802615	1	P58294	PROK1	FALSE
Apt-14705-1	MILD DEGENERATION - HEALTHY	-0.42	0.22	1831.82	-0.95	0.1	0.0564065	1	O43915	VEGFD	FALSE
Apt-14708-59	MILD DEGENERATION - HEALTHY	-0.3	0.22	1766.42	-0.8	0.21	0.172856	1	P07360	C8G	FALSE
Apt-14711-27	MILD DEGENERATION - HEALTHY	-0.51	0.21	1670.23	-0.99	-0.02	0.0152634	1	Q15828	CST6	TRUE
Apt-14713-46	MILD DEGENERATION - HEALTHY	-0.22	0.23	1808.02	-0.77	0.32	0.338937	1	P20160	AZU1	FALSE
Apt-14747-9	MILD DEGENERATION - HEALTHY	-0.53	0.18	1722.66	-0.95	-0.11	0.0032787	1	O75462	CRLF1	TRUE
Apt-14748-31	MILD DEGENERATION - HEALTHY	-0.12	0.19	1818.91	-0.57	0.34	0.527741	1	Q13017	ARHGAP5	FALSE
Apt-14755-4	MILD DEGENERATION - HEALTHY	-0.02	0.19	1756.8	-0.46	0.43	0.916179	1	P02788	LTF	FALSE
Apt-14756-29	MILD DEGENERATION - HEALTHY	-0.07	0.19	1813.84	-0.51	0.37	0.712602	1	P13598	ICAM2	FALSE
Apt-15295-81	MILD DEGENERATION - HEALTHY	-0.41	0.23	1821.55	-0.96	0.14	0.0748165	1	P01344	IGF2	FALSE
Apt-15297-3	MILD DEGENERATION - HEALTHY	-0.06	0.19	1827.54	-0.51	0.4	0.752198	1	P33764	S100A3	FALSE
Apt-15298-199	MILD DEGENERATION - HEALTHY	-0.06	0.19	1831.61	-0.5	0.39	0.752198	1	Q8TDF5	NETO1	FALSE
Apt-15299-102	MILD DEGENERATION - HEALTHY	-0.61	0.23	1817.16	-1.16	-0.07	0.0080671	1	Q14696	MESD	TRUE
Apt-15300-66	MILD DEGENERATION - HEALTHY	-0.15	0.2	1827.04	-0.61	0.31	0.453351	1	Q9H6E4	CCDC134	FALSE
Apt-15301-24	MILD DEGENERATION - HEALTHY	-0.64	0.22	1805.4	-1.17	-0.12	0.00366915	1	P26436	ACRV1	TRUE
Apt-15303-63	MILD DEGENERATION - HEALTHY	0.39	0.21	1827.41	-0.1	0.88	0.0634516	1	P33763	S100A5	FALSE
Apt-15304-1	MILD DEGENERATION - HEALTHY	-0.59	0.23	1560.65	-1.12	-0.06	0.0104039	1	Q06141	REG3A	TRUE
Apt-15305-7	MILD DEGENERATION - HEALTHY	-0.4	0.2	1751.91	-0.88	0.07	0.0456544	1	O76038	SCGN	FALSE
Apt-15306-20	MILD DEGENERATION - HEALTHY	-0.23	0.17	1829.73	-0.63	0.17	0.176242	1	P01591	JCHAIN	FALSE
Apt-15308-108	MILD DEGENERATION - HEALTHY	-0.63	0.19	1813.84	-1.07	-0.19	0.000931876	1	Q2TAL6	VWC2	TRUE
Apt-15310-61	MILD DEGENERATION - HEALTHY	0.26	0.18	1765.74	-0.16	0.68	0.148791	1	O43663	PRC1	FALSE
Apt-15312-14	MILD DEGENERATION - HEALTHY	0.62	0.22	1769.25	0.09	1.14	0.00488335	1	Q9UL18	AGO1	TRUE
Apt-15313-28	MILD DEGENERATION - HEALTHY	0.1	0.21	1823.35	-0.39	0.58	0.633996	1	Q13257	MAD2L1	FALSE
Apt-15314-49	MILD DEGENERATION - HEALTHY	0.04	0.23	1808.02	-0.5	0.59	0.861953	1	Q9Y696	CLIC4	FALSE
Apt-15315-64	MILD DEGENERATION - HEALTHY	0.41	0.2	1657.85	-0.07	0.88	0.0405214	1	Q9NTM9	CUTC	FALSE
Apt-15316-262	MILD DEGENERATION - HEALTHY	0.38	0.19	1755.72	-0.07	0.84	0.0456541	1	Q9NX01	TXNL4B	FALSE
Apt-15318-75	MILD DEGENERATION - HEALTHY	-0.2	0.2	1305.04	-0.67	0.28	0.317496	1	P60903	S100A10	FALSE
Apt-15319-226	MILD DEGENERATION - HEALTHY	0.13	0.23	1796.6	-0.41	0.68	0.571996	1	P78396	CCNA1	FALSE
Apt-15321-8	MILD DEGENERATION - HEALTHY	-0.14	0.19	1831.61	-0.59	0.3	0.461313	1	Q6PUV4	CPLX2	FALSE
Apt-15322-35	MILD DEGENERATION - HEALTHY	0.43	0.23	1825.2	-0.11	0.96	0.0617042	1	P78560	CRADD	TRUE
Apt-15323-112	MILD DEGENERATION - HEALTHY	0.45	0.23	1832.56	-0.1	1	0.0505554	1	Q9H9G7	AGO3	TRUE
Apt-15324-58	MILD DEGENERATION - HEALTHY	0.08	0.23	1833.88	-0.45	0.61	0.728011	1	P02792	FTL	FALSE
Apt-15325-14	MILD DEGENERATION - HEALTHY	-0.09	0.19	1750.78	-0.53	0.36	0.635784	1	P17677	GAP43	FALSE
Apt-15326-64	MILD DEGENERATION - HEALTHY	-0.1	0.2	1827.04	-0.55	0.36	0.617135	1	P32455	GBP1	FALSE
Apt-15329-167	MILD DEGENERATION - HEALTHY	0.07	0.2	1744.39	-0.4	0.54	0.726381	1	Q9Y2Q5	LAMTOR2	FALSE
Apt-15331-47	MILD DEGENERATION - HEALTHY	0.67	0.23	1830.21	0.12	1.21	0.00362265	1	Q09028	RBBP4	TRUE
Apt-15333-11	MILD DEGENERATION - HEALTHY	-0.31	0.2	1786.46	-0.78	0.17	0.121319	1	Q99470	SDF2	FALSE
Apt-15336-7	MILD DEGENERATION - HEALTHY	-0.33	0.21	1784.83	-0.84	0.17	0.11626	1	Q8WWX9	SELENOM	FALSE
Apt-15339-32	MILD DEGENERATION - HEALTHY	0.61	0.22	1769.25	0.08	1.13	0.00561715	1	Q9Y281	CFL2	TRUE
Apt-15343-337	MILD DEGENERATION - HEALTHY	0.12	0.2	1657.85	-0.36	0.6	0.548588	1	P01042	KNG1	FALSE
Apt-15346-31	MILD DEGENERATION - HEALTHY	0	0.23	1794.91	-0.53	0.53	1	1	P01579	IFNG	FALSE
Apt-15347-12	MILD DEGENERATION - HEALTHY	-0.4	0.21	1813.44	-0.9	0.1	0.0569691	1	P02790	HPX	FALSE
Apt-15358-28	MILD DEGENERATION - HEALTHY	0.14	0.18	1783.98	-0.29	0.57	0.436803	1	P05408	SCG5	FALSE
Apt-15361-37	MILD DEGENERATION - HEALTHY	-0.11	0.21	1814.32	-0.61	0.39	0.600475	1	Q15327	ANKRD1	FALSE
Apt-15363-32	MILD DEGENERATION - HEALTHY	0.24	0.19	1790.65	-0.2	0.68	0.206697	1	Q6Q788	APOA5	FALSE
Apt-15364-101	MILD DEGENERATION - HEALTHY	-0.05	0.21	1694.45	-0.55	0.45	0.811836	1	P02654	APOC1	FALSE
Apt-15365-41	MILD DEGENERATION - HEALTHY	0.04	0.24	1819.96	-0.52	0.59	0.867651	1	O60242	ADGRB3	FALSE
Apt-15367-38	MILD DEGENERATION - HEALTHY	-0.21	0.21	1827.41	-0.71	0.28	0.317443	1	Q8TDL5	BPIFB1	FALSE
Apt-15368-3	MILD DEGENERATION - HEALTHY	-0.4	0.18	1819.18	-0.82	0.02	0.0263909	1	Q8N8U9	BMPER	FALSE
Apt-15370-5	MILD DEGENERATION - HEALTHY	0.34	0.2	1788.44	-0.12	0.81	0.0893048	1	Q9Y3E2	BOLA1	FALSE
Apt-15372-43	MILD DEGENERATION - HEALTHY	0.37	0.23	1627.13	-0.17	0.91	0.107877	1	P25440	BRD2	FALSE
Apt-15375-49	MILD DEGENERATION - HEALTHY	-0.15	0.2	1802.15	-0.62	0.32	0.453353	1	P15086	CPB1	FALSE
Apt-15376-134	MILD DEGENERATION - HEALTHY	-0.07	0.23	1772.14	-0.61	0.48	0.760899	1	P14091	CTSE	FALSE
Apt-15381-45	MILD DEGENERATION - HEALTHY	-0.33	0.2	1827.04	-0.79	0.12	0.0991148	1	Q16832	DDR2	FALSE
Apt-15383-200	MILD DEGENERATION - HEALTHY	0.09	0.2	1786.46	-0.39	0.56	0.652765	1	P14138	EDN3	FALSE
Apt-15384-15	MILD DEGENERATION - HEALTHY	0.08	0.18	1774.64	-0.35	0.51	0.656775	1	Q9UEF7	KL	FALSE
Apt-15385-116	MILD DEGENERATION - HEALTHY	-0.76	0.21	1784.83	-1.27	-0.26	0.000303928	1	P12104	FABP2	TRUE
Apt-15386-7	MILD DEGENERATION - HEALTHY	-0.39	0.18	1801.37	-0.83	0.04	0.030391	1	P15090	FABP4	FALSE
Apt-15387-44	MILD DEGENERATION - HEALTHY	-0.04	0.21	1784.83	-0.54	0.46	0.848958	1	O60462	NRP2	FALSE
Apt-15388-24	MILD DEGENERATION - HEALTHY	-0.86	0.25	1833.88	-1.45	-0.28	0.00059474	1	P08637	FCGR3A	TRUE
Apt-15389-1	MILD DEGENERATION - HEALTHY	-0.03	0.24	1768.09	-0.59	0.53	0.900538	1	Q16595	FXN	FALSE
Apt-15390-3	MILD DEGENERATION - HEALTHY	0.13	0.25	1833.88	-0.45	0.72	0.603126	1	P22466	GAL	FALSE
Apt-15391-114	MILD DEGENERATION - HEALTHY	-0.34	0.22	1730.42	-0.85	0.17	0.122419	1	Q14393	GAS6	FALSE
Apt-15394-79	MILD DEGENERATION - HEALTHY	0.03	0.26	1825.53	-0.58	0.63	0.908153	1	Q8IZJ1	UNC5B	FALSE
Apt-15395-15	MILD DEGENERATION - HEALTHY	-0.61	0.24	1783.8	-1.18	-0.04	0.0111165	1	P09488	GSTM1	TRUE
Apt-15398-2	MILD DEGENERATION - HEALTHY	0.28	0.22	1792.68	-0.23	0.79	0.20328	1	P55789	GFER	FALSE
Apt-15402-2	MILD DEGENERATION - HEALTHY	-0.1	0.22	1785.69	-0.61	0.41	0.649492	1	P41134	ID1	FALSE
Apt-15403-53	MILD DEGENERATION - HEALTHY	0.26	0.19	1816.69	-0.19	0.7	0.17135	1	Q02363	ID2	FALSE
Apt-15404-3	MILD DEGENERATION - HEALTHY	-0.33	0.19	1812.36	-0.77	0.11	0.082585	1	P01568	IFNA21	FALSE
Apt-15405-23	MILD DEGENERATION - HEALTHY	0.06	0.23	1833.88	-0.49	0.61	0.794222	1	P05014	IFNA4	FALSE
Apt-15412-40	MILD DEGENERATION - HEALTHY	0.06	0.2	1305.04	-0.41	0.54	0.764225	1	Q96CA5	BIRC7	FALSE
Apt-15413-3	MILD DEGENERATION - HEALTHY	-0.15	0.2	1657.85	-0.63	0.32	0.453361	1	P04180	LCAT	FALSE
Apt-15414-316	MILD DEGENERATION - HEALTHY	0.16	0.2	1744.39	-0.31	0.63	0.42382	1	P00338	LDHA	FALSE
Apt-15416-54	MILD DEGENERATION - HEALTHY	0.09	0.26	1784.49	-0.54	0.71	0.729268	1	Q86SG7	LYG2	FALSE
Apt-15417-3	MILD DEGENERATION - HEALTHY	-0.01	0.22	1769.25	-0.53	0.51	0.96375	1	P36952	SERPINB5	FALSE
Apt-15418-25	MILD DEGENERATION - HEALTHY	0.34	0.18	1801.37	-0.09	0.78	0.0590672	1	P53779	MAPK10	FALSE
Apt-15419-15	MILD DEGENERATION - HEALTHY	-0.14	0.19	1766.56	-0.59	0.31	0.461316	1	O60882	MMP20	FALSE
Apt-15422-12	MILD DEGENERATION - HEALTHY	-0.18	0.2	1802.15	-0.65	0.29	0.36824	1	P02689	PMP2	FALSE
Apt-15426-5	MILD DEGENERATION - HEALTHY	-0.04	0.19	1825.1	-0.49	0.4	0.83328	1	Q99519	NEU1	FALSE
Apt-15427-35	MILD DEGENERATION - HEALTHY	-0.24	0.19	1766.56	-0.68	0.21	0.206699	1	P58215	LOXL3	FALSE
Apt-15430-165	MILD DEGENERATION - HEALTHY	0.17	0.21	1827.41	-0.33	0.66	0.418319	1	Q9UBM4	OPTC	FALSE
Apt-15431-31	MILD DEGENERATION - HEALTHY	-0.2	0.27	1829.03	-0.84	0.43	0.458946	1	P00480	OTC	FALSE
Apt-15432-1	MILD DEGENERATION - HEALTHY	-0.53	0.18	1829.72	-0.94	-0.11	0.00327616	1	Q9NRC9	OTOR	TRUE
Apt-15433-4	MILD DEGENERATION - HEALTHY	0.23	0.23	1833.88	-0.32	0.78	0.317442	1	P12931	SRC	FALSE
Apt-15434-5	MILD DEGENERATION - HEALTHY	-0.03	0.21	1784.83	-0.53	0.47	0.886419	1	Q13519	PNOC	FALSE
Apt-15435-4	MILD DEGENERATION - HEALTHY	0.22	0.2	1819.11	-0.25	0.7	0.271478	1	P00491	PNP	FALSE
Apt-15436-40	MILD DEGENERATION - HEALTHY	-0.06	0.2	1823.04	-0.54	0.41	0.764211	1	O60894	RAMP1	FALSE
Apt-15437-11	MILD DEGENERATION - HEALTHY	0.02	0.19	1818.91	-0.43	0.48	0.916179	1	O60896	RAMP3	FALSE
Apt-15439-21	MILD DEGENERATION - HEALTHY	-0.03	0.2	1743.76	-0.5	0.43	0.880782	1	P61587	RND3	FALSE
Apt-15440-57	MILD DEGENERATION - HEALTHY	-0.11	0.2	1305.04	-0.59	0.36	0.582413	1	P16519	PCSK2	FALSE
Apt-15441-6	MILD DEGENERATION - HEALTHY	-0.09	0.22	1766.74	-0.6	0.42	0.682523	1	P17900	GM2A	FALSE
Apt-15444-45	MILD DEGENERATION - HEALTHY	-0.06	0.2	1786.46	-0.53	0.42	0.764212	1	P48594	SERPINB4	FALSE
Apt-15446-25	MILD DEGENERATION - HEALTHY	-0.36	0.22	1792.68	-0.87	0.15	0.101939	1	Q02297	NRG1	FALSE
Apt-15447-45	MILD DEGENERATION - HEALTHY	0.17	0.21	1820.67	-0.33	0.67	0.41832	1	Q00796	SORD	FALSE
Apt-15448-47	MILD DEGENERATION - HEALTHY	0.17	0.18	1831.17	-0.26	0.6	0.345067	1	Q13501	SQSTM1	FALSE
Apt-15449-33	MILD DEGENERATION - HEALTHY	-0.06	0.23	1752.93	-0.61	0.48	0.794224	1	Q96H15	TIMD4	FALSE
Apt-15452-5	MILD DEGENERATION - HEALTHY	-0.28	0.22	1820.69	-0.79	0.23	0.203277	1	P21589	NT5E	FALSE
Apt-15453-3	MILD DEGENERATION - HEALTHY	-0.09	0.18	1788.63	-0.52	0.34	0.617137	1	P02760	AMBP	FALSE
Apt-15455-40	MILD DEGENERATION - HEALTHY	-0.29	0.23	1796.6	-0.84	0.26	0.20752	1	Q13444	ADAM15	FALSE
Apt-15457-14	MILD DEGENERATION - HEALTHY	0.1	0.19	1807.48	-0.36	0.55	0.598733	1	P15144	ANPEP	FALSE
Apt-15460-9	MILD DEGENERATION - HEALTHY	-0.05	0.19	1831.24	-0.49	0.39	0.792458	1	P27487	DPP4	FALSE
Apt-15462-28	MILD DEGENERATION - HEALTHY	-0.16	0.23	1832.56	-0.7	0.39	0.486735	1	P01732	CD8A	FALSE
Apt-15465-79	MILD DEGENERATION - HEALTHY	0.37	0.2	1774.59	-0.1	0.85	0.0644797	1	Q8N129	CNPY4	FALSE
Apt-15466-30	MILD DEGENERATION - HEALTHY	-0.23	0.21	1823.35	-0.71	0.26	0.273557	1	P20849	COL9A1	FALSE
Apt-15467-10	MILD DEGENERATION - HEALTHY	-0.3	0.18	1774.64	-0.73	0.13	0.0957572	1	Q96CG8	CTHRC1	FALSE
Apt-15468-14	MILD DEGENERATION - HEALTHY	-0.09	0.21	1756.17	-0.58	0.39	0.668288	1	Q03591	CFHR1	FALSE
Apt-15470-11	MILD DEGENERATION - HEALTHY	-0.22	0.18	1736.35	-0.64	0.19	0.221789	1	P07686	HEXB	FALSE
Apt-15471-29	MILD DEGENERATION - HEALTHY	-0.01	0.23	1752.93	-0.56	0.53	0.965325	1	P54317	PNLIPRP2	FALSE
Apt-15472-16	MILD DEGENERATION - HEALTHY	-0.17	0.22	1748.81	-0.68	0.35	0.439788	1	Q86VZ4	LRP11	FALSE
Apt-15474-7	MILD DEGENERATION - HEALTHY	-0.2	0.21	1784.39	-0.7	0.3	0.341033	1	Q13526	PIN1	FALSE
Apt-15475-4	MILD DEGENERATION - HEALTHY	0.34	0.25	1716.92	-0.24	0.92	0.174008	1	P55058	PLTP	FALSE
Apt-15476-6	MILD DEGENERATION - HEALTHY	-1.11	0.22	1833.88	-1.63	-0.58	4.97198e-07	0.00983613	Q6UW15	REG3G	TRUE
Apt-15480-2	MILD DEGENERATION - HEALTHY	0.2	0.19	1827.54	-0.25	0.66	0.292649	1	O95498	VNN2	FALSE
Apt-15481-45	MILD DEGENERATION - HEALTHY	0.32	0.17	1829.73	-0.08	0.72	0.0599467	1	P49913	CAMP	FALSE
Apt-15482-12	MILD DEGENERATION - HEALTHY	-0.01	0.2	1794.98	-0.47	0.45	0.960128	1	A8K2U0	A2ML1	FALSE
Apt-15483-377	MILD DEGENERATION - HEALTHY	-0.29	0.23	1821.55	-0.84	0.25	0.207517	1	O00468	AGRN	FALSE
Apt-15486-126	MILD DEGENERATION - HEALTHY	0.56	0.22	1730.42	0.05	1.07	0.0109997	1	P19801	AOC1	TRUE
Apt-15487-164	MILD DEGENERATION - HEALTHY	0.31	0.2	1794.98	-0.16	0.77	0.121318	1	P23141	CES1	FALSE
Apt-15491-20	MILD DEGENERATION - HEALTHY	-0.09	0.18	1831.17	-0.52	0.34	0.617135	1	Q9HCU0	CD248	FALSE
Apt-15492-1	MILD DEGENERATION - HEALTHY	-0.09	0.27	1822.89	-0.73	0.54	0.738921	1	Q9NZV1	CRIM1	FALSE
Apt-15494-11	MILD DEGENERATION - HEALTHY	-0.62	0.22	1831.82	-1.14	-0.09	0.00488152	1	Q14512	FGFBP1	TRUE
Apt-15495-9	MILD DEGENERATION - HEALTHY	0.91	0.22	1785.69	0.4	1.42	3.69241e-05	0.705159	P41439	FOLR3	TRUE
Apt-15497-9	MILD DEGENERATION - HEALTHY	-0.03	0.2	1750.35	-0.5	0.45	0.880782	1	O14792	HS3ST1	FALSE
Apt-15499-11	MILD DEGENERATION - HEALTHY	-0.1	0.23	1808.02	-0.64	0.44	0.663772	1	O75882	ATRN	FALSE
Apt-15503-15	MILD DEGENERATION - HEALTHY	-0.53	0.2	1826.1	-1	-0.05	0.00811865	1	O00292	LEFTY2	TRUE
Apt-15503-20	MILD DEGENERATION - HEALTHY	-0.6	0.2	1833.88	-1.06	-0.14	0.00273618	1	O00292	LEFTY2	TRUE
Apt-15504-39	MILD DEGENERATION - HEALTHY	-0.2	0.2	1814.08	-0.68	0.27	0.317444	1	Q96CA5	BIRC7	FALSE
Apt-15506-34	MILD DEGENERATION - HEALTHY	-0.19	0.19	1816.69	-0.63	0.26	0.317444	1	Q9Y561	LRP12	FALSE
Apt-15509-2	MILD DEGENERATION - HEALTHY	-0.38	0.22	1748.81	-0.89	0.13	0.0842953	1	P54802	NAGLU	FALSE
Apt-15511-37	MILD DEGENERATION - HEALTHY	-0.52	0.27	1832.68	-1.15	0.11	0.0542682	1	O95502	NPTXR	TRUE
Apt-15513-108	MILD DEGENERATION - HEALTHY	-0.17	0.18	1794.75	-0.59	0.25	0.34507	1	Q16651	PRSS8	FALSE
Apt-15514-26	MILD DEGENERATION - HEALTHY	0.09	0.2	1814.08	-0.38	0.57	0.652764	1	P06276	BCHE	FALSE
Apt-15515-2	MILD DEGENERATION - HEALTHY	0.72	0.24	1820.27	0.16	1.29	0.00273645	1	P0DJI8	SAA1	TRUE
Apt-15516-12	MILD DEGENERATION - HEALTHY	-0.1	0.2	1786.46	-0.58	0.37	0.617137	1	P35542	SAA4	FALSE
Apt-15521-4	MILD DEGENERATION - HEALTHY	-0.27	0.2	1732.2	-0.74	0.19	0.177192	1	O94985	CLSTN1	FALSE
Apt-15522-2	MILD DEGENERATION - HEALTHY	0.01	0.19	1750.78	-0.43	0.46	0.958031	1	Q9H4G4	GLIPR2	FALSE
Apt-15523-9	MILD DEGENERATION - HEALTHY	0.44	0.27	1829.03	-0.19	1.08	0.103352	1	P13716	ALAD	TRUE
Apt-15524-30	MILD DEGENERATION - HEALTHY	-0.21	0.19	1756.8	-0.65	0.24	0.269197	1	P15259	PGAM2	FALSE
Apt-15525-294	MILD DEGENERATION - HEALTHY	0.78	0.23	1796.6	0.24	1.33	0.000710682	1	P00326	ADH1C	TRUE
Apt-15526-33	MILD DEGENERATION - HEALTHY	0.15	0.2	1630.6	-0.33	0.62	0.453363	1	P48637	GSS	FALSE
Apt-15527-90	MILD DEGENERATION - HEALTHY	0.1	0.23	1808.02	-0.44	0.65	0.663772	1	P09622	DLD	FALSE
Apt-15529-33	MILD DEGENERATION - HEALTHY	0.05	0.2	1711.56	-0.41	0.51	0.802617	1	P21291	CSRP1	FALSE
Apt-15530-33	MILD DEGENERATION - HEALTHY	-0.05	0.18	1765.74	-0.47	0.37	0.781215	1	P54760	EPHB4	FALSE
Apt-15533-97	MILD DEGENERATION - HEALTHY	-0.15	0.19	1677.72	-0.61	0.3	0.429947	1	P21757	MSR1	FALSE
Apt-15534-26	MILD DEGENERATION - HEALTHY	0.39	0.2	1794.98	-0.07	0.85	0.0513316	1	P40926	MDH2	FALSE
Apt-15535-3	MILD DEGENERATION - HEALTHY	-0.24	0.2	1742.17	-0.71	0.22	0.230302	1	Q9BQR3	PRSS27	FALSE
Apt-15539-15	MILD DEGENERATION - HEALTHY	-0.36	0.22	1792.68	-0.87	0.15	0.101939	1	Q96PX8	SLITRK1	FALSE
Apt-15540-6	MILD DEGENERATION - HEALTHY	0.17	0.19	1818.91	-0.28	0.63	0.371046	1	P08670	VIM	FALSE
Apt-15542-19	MILD DEGENERATION - HEALTHY	-0.41	0.23	1433.27	-0.95	0.14	0.0748616	1	P12532	CKMT1A	FALSE
Apt-15544-25	MILD DEGENERATION - HEALTHY	-0.48	0.21	1590.8	-0.99	0.02	0.022402	1	Q9P0G3	KLK14	TRUE
Apt-15545-13	MILD DEGENERATION - HEALTHY	0.21	0.19	1808.17	-0.24	0.67	0.269193	1	P63098	PPP3R1	FALSE
Apt-15548-35	MILD DEGENERATION - HEALTHY	0.16	0.22	1409.62	-0.37	0.68	0.46718	1	O43175	PHGDH	FALSE
Apt-15553-22	MILD DEGENERATION - HEALTHY	-0.09	0.22	1785.69	-0.6	0.42	0.682522	1	P22303	ACHE	FALSE
Apt-15556-49	MILD DEGENERATION - HEALTHY	-0.65	0.23	1752.93	-1.19	-0.11	0.00476548	1	P19961	AMY2B	TRUE
Apt-15558-63	MILD DEGENERATION - HEALTHY	-0.05	0.19	1827.54	-0.51	0.4	0.792459	1	Q07075	ENPEP	FALSE
Apt-15559-5	MILD DEGENERATION - HEALTHY	-0.43	0.2	1831.12	-0.9	0.03	0.0316858	1	P58335	ANTXR2	TRUE
Apt-15560-52	MILD DEGENERATION - HEALTHY	-1.48	0.27	1832.68	-2.11	-0.85	4.8026e-08	0.000961728	P20062	TCN2	TRUE
Apt-15562-24	MILD DEGENERATION - HEALTHY	0.43	0.19	1824.34	-0.03	0.89	0.023743	1	P08236	GUSB	TRUE
Apt-15565-102	MILD DEGENERATION - HEALTHY	0.14	0.21	1794.08	-0.36	0.65	0.505071	1	Q8WXI7	MUC16	FALSE
Apt-15566-10	MILD DEGENERATION - HEALTHY	-0.32	0.19	1833.06	-0.76	0.12	0.0923112	1	P51911	CNN1	FALSE
Apt-15567-2	MILD DEGENERATION - HEALTHY	0	0.19	1807.48	-0.45	0.46	1	1	P20963	CD247	FALSE
Apt-15569-15	MILD DEGENERATION - HEALTHY	0.19	0.22	1792.68	-0.32	0.7	0.387903	1	P02458	COL2A1	FALSE
Apt-15570-99	MILD DEGENERATION - HEALTHY	0	0.22	1748.81	-0.51	0.51	1	1	P20023	CR2	FALSE
Apt-15573-110	MILD DEGENERATION - HEALTHY	-0.89	0.2	1656.11	-1.37	-0.41	9.15974e-06	0.177448	O14594	NCAN	TRUE
Apt-15574-37	MILD DEGENERATION - HEALTHY	0.03	0.19	1766.56	-0.41	0.48	0.874558	1	P20248	CCNA2	FALSE
Apt-15576-158	MILD DEGENERATION - HEALTHY	0.37	0.19	1766.56	-0.08	0.82	0.0516488	1	P12724	RNASE3	FALSE
Apt-15579-26	MILD DEGENERATION - HEALTHY	0	0.21	1784.83	-0.5	0.5	1	1	Q6UWR7	ENPP6	FALSE
Apt-15580-2	MILD DEGENERATION - HEALTHY	-0.11	0.23	1825.2	-0.65	0.42	0.632522	1	Q15375	EPHA7	FALSE
Apt-15581-16	MILD DEGENERATION - HEALTHY	-0.12	0.2	1823.04	-0.6	0.36	0.548581	1	Q8TC84	FANK1	FALSE
Apt-15582-25	MILD DEGENERATION - HEALTHY	-0.3	0.19	1805.75	-0.74	0.13	0.114523	1	O00602	FCN1	FALSE
Apt-15583-18	MILD DEGENERATION - HEALTHY	-0.03	0.27	1829.03	-0.67	0.61	0.91154	1	Q6BAA4	FCRLB	FALSE
Apt-15584-9	MILD DEGENERATION - HEALTHY	0.16	0.23	1833.88	-0.39	0.71	0.486735	1	P36980	CFHR2	FALSE
Apt-15585-304	MILD DEGENERATION - HEALTHY	-0.18	0.21	1694.45	-0.69	0.32	0.391487	1	Q9UBX5	FBLN5	FALSE
Apt-15587-20	MILD DEGENERATION - HEALTHY	0.05	0.25	1716.92	-0.53	0.64	0.841504	1	P14207	FOLR2	FALSE
Apt-15588-17	MILD DEGENERATION - HEALTHY	-0.28	0.23	1833.88	-0.81	0.25	0.223612	1	P06280	GLA	FALSE
Apt-15589-1	MILD DEGENERATION - HEALTHY	-0.22	0.22	1409.62	-0.75	0.3	0.317482	1	P02774	GC	FALSE
Apt-15591-28	MILD DEGENERATION - HEALTHY	-0.35	0.21	1694.45	-0.86	0.15	0.0957655	1	P07203	GPX1	FALSE
Apt-15594-47	MILD DEGENERATION - HEALTHY	-0.27	0.18	1722.66	-0.69	0.15	0.133798	1	Q92743	HTRA1	FALSE
Apt-15596-7	MILD DEGENERATION - HEALTHY	0.57	0.18	1814.82	0.16	0.99	0.0015676	1	O94992	HEXIM1	TRUE
Apt-15602-43	MILD DEGENERATION - HEALTHY	-0.14	0.19	1827.54	-0.6	0.31	0.461313	1	P08887	IL6R	FALSE
Apt-15603-20	MILD DEGENERATION - HEALTHY	-0.69	0.2	1786.46	-1.16	-0.22	0.000573616	1	P17301	ITGA2	TRUE
Apt-15604-18	MILD DEGENERATION - HEALTHY	0.38	0.19	1831.61	-0.06	0.83	0.0456477	1	P45984	MAPK9	FALSE
Apt-15606-19	MILD DEGENERATION - HEALTHY	-0.1	0.2	1711.56	-0.57	0.36	0.617139	1	P08727	KRT19	FALSE
Apt-15607-56	MILD DEGENERATION - HEALTHY	-0.08	0.19	1750.78	-0.53	0.36	0.673768	1	P30613	PKLR	FALSE
Apt-15608-5	MILD DEGENERATION - HEALTHY	0.09	0.27	1832.68	-0.54	0.72	0.738921	1	P23443	RPS6KB1	FALSE
Apt-15610-72	MILD DEGENERATION - HEALTHY	0.2	0.19	1805.75	-0.24	0.63	0.292651	1	P28838	LAP3	FALSE
Apt-15612-5	MILD DEGENERATION - HEALTHY	0.27	0.2	1826.1	-0.2	0.75	0.177183	1	Q9HAP6	LIN7B	FALSE
Apt-15613-16	MILD DEGENERATION - HEALTHY	-0.42	0.25	1716.92	-1	0.16	0.0931392	1	P16233	PNLIP	FALSE
Apt-15614-168	MILD DEGENERATION - HEALTHY	0.34	0.26	1784.49	-0.29	0.96	0.191146	1	Q8N149	LILRA2	FALSE
Apt-15615-8	MILD DEGENERATION - HEALTHY	-0.11	0.2	1802.15	-0.58	0.36	0.582388	1	O75022	LILRB3	FALSE
Apt-15617-8	MILD DEGENERATION - HEALTHY	-0.12	0.22	1791.91	-0.64	0.41	0.585509	1	Q9UBD3	XCL2	FALSE
Apt-15619-49	MILD DEGENERATION - HEALTHY	-0.14	0.19	1824.34	-0.6	0.32	0.461313	1	Q16653	MOG	FALSE
Apt-15620-4	MILD DEGENERATION - HEALTHY	0.1	0.22	1785.69	-0.41	0.61	0.649492	1	Q8N2Q7	NLGN1	FALSE
Apt-15622-13	MILD DEGENERATION - HEALTHY	-0.29	0.22	1792.68	-0.8	0.22	0.187611	1	Q14982	OPCML	FALSE
Apt-15623-1	MILD DEGENERATION - HEALTHY	-0.15	0.24	1820.27	-0.72	0.41	0.532049	1	Q15116	PDCD1	FALSE
Apt-15626-223	MILD DEGENERATION - HEALTHY	-0.26	0.18	1831.17	-0.69	0.17	0.148785	1	P98160	HSPG2	FALSE
Apt-15627-83	MILD DEGENERATION - HEALTHY	0.35	0.21	1670.23	-0.13	0.83	0.0957682	1	P31749	AKT1	FALSE
Apt-15631-18	MILD DEGENERATION - HEALTHY	-0.15	0.18	1831.17	-0.58	0.28	0.404765	1	P11464	PSG1	FALSE
Apt-15633-6	MILD DEGENERATION - HEALTHY	-0.24	0.2	1830.48	-0.71	0.22	0.230295	1	P02753	RBP4	FALSE
Apt-15634-139	MILD DEGENERATION - HEALTHY	-0.06	0.2	1794.98	-0.52	0.4	0.764212	1	O75093	SLIT1	FALSE
Apt-15635-4	MILD DEGENERATION - HEALTHY	0.04	0.18	1736.35	-0.37	0.45	0.824167	1	Q9H3U7	SMOC2	FALSE
Apt-15636-49	MILD DEGENERATION - HEALTHY	-0.03	0.21	1783.84	-0.52	0.46	0.886419	1	Q8WY21	SORCS1	FALSE
Apt-15637-38	MILD DEGENERATION - HEALTHY	-0.11	0.2	1750.35	-0.58	0.37	0.58239	1	Q9UPU3	SORCS3	FALSE
Apt-15640-54	MILD DEGENERATION - HEALTHY	-0.19	0.21	1702.66	-0.69	0.31	0.36572	1	Q01995	TAGLN	FALSE
Apt-15641-20	MILD DEGENERATION - HEALTHY	-0.58	0.2	1833.02	-1.06	-0.1	0.00377607	1	Q8IYR6	TMEFF1	TRUE
Apt-15644-1	MILD DEGENERATION - HEALTHY	-0.17	0.21	1823.35	-0.65	0.32	0.41832	1	P43251	BTD	FALSE
Apt-15653-9	MILD DEGENERATION - HEALTHY	0.08	0.19	1498.54	-0.36	0.51	0.673777	1	Q03692	COL10A1	FALSE
Apt-15666-21	MILD DEGENERATION - HEALTHY	0.04	0.19	1769.57	-0.4	0.48	0.833281	1	P12643	BMP2	FALSE
Apt-15667-39	MILD DEGENERATION - HEALTHY	-0.27	0.2	1827.04	-0.73	0.19	0.177183	1	P12644	BMP4	FALSE
Apt-15668-19	MILD DEGENERATION - HEALTHY	-0.09	0.21	1780.91	-0.57	0.39	0.668287	1	P34820	BMP8B	FALSE
Apt-15669-7	MILD DEGENERATION - HEALTHY	0.22	0.2	1833.02	-0.26	0.7	0.271477	1	P15056	BRAF	FALSE
Apt-15670-15	MILD DEGENERATION - HEALTHY	-0.1	0.21	1596.8	-0.58	0.39	0.634004	1	Q7Z5L3	C1QL2	FALSE
Apt-15674-3	MILD DEGENERATION - HEALTHY	-0.22	0.2	1743.76	-0.68	0.25	0.271484	1	P11912	CD79A	FALSE
Apt-15675-3	MILD DEGENERATION - HEALTHY	0.23	0.22	1820.69	-0.27	0.74	0.295952	1	P17676	CEBPB	FALSE
Apt-15678-71	MILD DEGENERATION - HEALTHY	-0.22	0.18	1765.74	-0.64	0.2	0.221787	1	Q9UBU2	DKK2	FALSE
Apt-15686-49	MILD DEGENERATION - HEALTHY	-0.32	0.2	1742.17	-0.79	0.14	0.10978	1	P55103	INHBC	FALSE
Apt-15688-30	MILD DEGENERATION - HEALTHY	-0.04	0.22	1805.4	-0.57	0.48	0.855746	1	P49257	LMAN1	FALSE
Apt-15692-300	MILD DEGENERATION - HEALTHY	-0.03	0.23	1833.88	-0.56	0.5	0.896237	1	Q96S42	NODAL	FALSE
Apt-15693-9	MILD DEGENERATION - HEALTHY	0.31	0.2	1657.85	-0.16	0.79	0.121332	1	P06401	PGR	FALSE
Apt-15698-6	MILD DEGENERATION - HEALTHY	-0.07	0.23	1752.93	-0.61	0.48	0.760899	1	P40222	TXLNA	FALSE
Apt-16015-19	MILD DEGENERATION - HEALTHY	0.05	0.2	1751.91	-0.42	0.53	0.802617	1	P24298	GPT	FALSE
Apt-16035-8	MILD DEGENERATION - HEALTHY	-0.14	0.2	1657.85	-0.62	0.34	0.484026	1	P35916	FLT4	FALSE
Apt-16043-30	MILD DEGENERATION - HEALTHY	0.28	0.22	1791.91	-0.25	0.8	0.20328	1	P29353	SHC1	FALSE
Apt-16055-3	MILD DEGENERATION - HEALTHY	-0.02	0.18	1794.75	-0.44	0.4	0.911541	1	Q9BXR6	CFHR5	FALSE
Apt-16057-6	MILD DEGENERATION - HEALTHY	-0.01	0.21	1732.1	-0.5	0.48	0.962025	1	P11717	IGF2R	FALSE
Apt-16060-99	MILD DEGENERATION - HEALTHY	-0.21	0.23	1772.14	-0.76	0.33	0.361344	1	Q14112	NID2	FALSE
Apt-16070-7	MILD DEGENERATION - HEALTHY	-0.38	0.2	1833.88	-0.83	0.08	0.0575898	1	Q9Y5W5	WIF1	FALSE
Apt-16074-12	MILD DEGENERATION - HEALTHY	-0.03	0.17	1833.88	-0.42	0.37	0.859944	1	O75791	GRAP2	FALSE
Apt-16079-2	MILD DEGENERATION - HEALTHY	0.03	0.2	1819.11	-0.45	0.51	0.880781	1	P42680	TEC	FALSE
Apt-16081-38	MILD DEGENERATION - HEALTHY	0.11	0.26	1825.53	-0.49	0.72	0.672289	1	O60218	AKR1B10	FALSE
Apt-16288-17	MILD DEGENERATION - HEALTHY	-0.25	0.2	1819.11	-0.73	0.23	0.21146	1	P54764	EPHA4	FALSE
Apt-16292-288	MILD DEGENERATION - HEALTHY	-0.15	0.22	1820.69	-0.66	0.36	0.495441	1	P09681	GIP	FALSE
Apt-16293-1	MILD DEGENERATION - HEALTHY	0.01	0.21	1783.84	-0.49	0.5	0.962025	1	P01286	GHRH	FALSE
Apt-16296-43	MILD DEGENERATION - HEALTHY	0.01	0.22	1833.88	-0.52	0.53	0.96375	1	O75473	LGR5	FALSE
Apt-16297-14	MILD DEGENERATION - HEALTHY	0.4	0.21	1779.59	-0.1	0.9	0.0569721	1	Q8WZ75	ROBO4	FALSE
Apt-16298-84	MILD DEGENERATION - HEALTHY	-0.22	0.2	1774.59	-0.69	0.26	0.271481	1	Q9UNK4	PLA2G2D	FALSE
Apt-16299-13	MILD DEGENERATION - HEALTHY	0.06	0.19	1758.6	-0.38	0.5	0.7522	1	Q495A1	TIGIT	FALSE
Apt-16300-4	MILD DEGENERATION - HEALTHY	-0.08	0.21	1827.41	-0.57	0.41	0.703283	1	Q9NZC2	TREM2	FALSE
Apt-16302-11	MILD DEGENERATION - HEALTHY	0.11	0.2	1711.56	-0.35	0.58	0.582391	1	Q96DR5	BPIFA2	FALSE
Apt-16304-6	MILD DEGENERATION - HEALTHY	-0.02	0.21	1794.08	-0.52	0.48	0.924136	1	Q9BXB1	LGR4	FALSE
Apt-16305-10	MILD DEGENERATION - HEALTHY	-0.14	0.19	1790.65	-0.58	0.3	0.461315	1	P55287	CDH11	FALSE
Apt-16307-22	MILD DEGENERATION - HEALTHY	-0.38	0.19	1831.24	-0.82	0.06	0.0456477	1	Q6UXZ4	UNC5D	FALSE
Apt-16308-14	MILD DEGENERATION - HEALTHY	0.26	0.19	1769.57	-0.18	0.7	0.171354	1	Q7Z6A9	BTLA	FALSE
Apt-16309-30	MILD DEGENERATION - HEALTHY	-0.04	0.2	1774.59	-0.51	0.44	0.841503	1	Q9UK85	DKKL1	FALSE
Apt-16315-105	MILD DEGENERATION - HEALTHY	-0.03	0.19	1749.56	-0.47	0.42	0.874558	1	P17948	FLT1	FALSE
Apt-16317-20	MILD DEGENERATION - HEALTHY	-0.26	0.19	1813.84	-0.7	0.18	0.17135	1	P32926	DSG3	FALSE
Apt-16318-12	MILD DEGENERATION - HEALTHY	-0.29	0.23	1433.27	-0.83	0.26	0.207561	1	P37023	ACVRL1	FALSE
Apt-16320-139	MILD DEGENERATION - HEALTHY	0.09	0.19	1738.66	-0.35	0.54	0.635785	1	Q9NPF0	CD320	FALSE
Apt-16322-10	MILD DEGENERATION - HEALTHY	-0.72	0.2	1833.88	-1.18	-0.26	0.000326674	1	Q8WU39	MZB1	TRUE
Apt-16323-8	MILD DEGENERATION - HEALTHY	-0.26	0.21	1779.59	-0.76	0.24	0.215844	1	Q9Y4C0	NRXN3	FALSE
Apt-16324-38	MILD DEGENERATION - HEALTHY	0.01	0.17	1833.88	-0.39	0.4	0.953099	1	Q15399	TLR1	FALSE
Apt-16536-3	MILD DEGENERATION - HEALTHY	-0.4	0.23	1833.88	-0.95	0.15	0.0821796	1	P17096	HMGA1	FALSE
Apt-16551-14	MILD DEGENERATION - HEALTHY	-0.01	0.21	1779.59	-0.51	0.49	0.962025	1	P51692	STAT5B	FALSE
Apt-16558-2	MILD DEGENERATION - HEALTHY	-0.47	0.19	1769.57	-0.91	-0.03	0.013466	1	Q99972	MYOC	TRUE
Apt-16561-9	MILD DEGENERATION - HEALTHY	0.03	0.18	1765.74	-0.39	0.45	0.867651	1	P04217	A1BG	FALSE
Apt-16583-8	MILD DEGENERATION - HEALTHY	0.27	0.22	1769.64	-0.24	0.79	0.219883	1	P50583	NUDT2	FALSE
Apt-16585-16	MILD DEGENERATION - HEALTHY	-0.04	0.2	1305.04	-0.51	0.44	0.841512	1	Q9C0J1	B3GNT4	FALSE
Apt-16588-10	MILD DEGENERATION - HEALTHY	-0.09	0.22	1820.69	-0.59	0.42	0.682521	1	P11021	HSPA5	FALSE
Apt-16591-71	MILD DEGENERATION - HEALTHY	0.03	0.2	1833.88	-0.43	0.49	0.880781	1	Q9BZP6	CHIA	FALSE
Apt-16593-3	MILD DEGENERATION - HEALTHY	0.24	0.19	1769.57	-0.19	0.68	0.206699	1	Q13158	FADD	FALSE
Apt-16594-44	MILD DEGENERATION - HEALTHY	0.56	0.2	1814.08	0.09	1.04	0.0051644	1	Q9NVQ4	FAIM	TRUE
Apt-16596-25	MILD DEGENERATION - HEALTHY	0.35	0.19	1769.57	-0.09	0.79	0.065627	1	O76003	GLRX3	FALSE
Apt-16597-11	MILD DEGENERATION - HEALTHY	-0.04	0.22	1791.91	-0.56	0.49	0.855746	1	Q86SX6	GLRX5	FALSE
Apt-16599-38	MILD DEGENERATION - HEALTHY	0.46	0.22	1748.81	-0.05	0.97	0.0366802	1	Q9HCN4	GPN1	TRUE
Apt-16605-2	MILD DEGENERATION - HEALTHY	-0.1	0.23	1786.07	-0.63	0.43	0.663773	1	P0C862	C1QTNF9	FALSE
Apt-16606-85	MILD DEGENERATION - HEALTHY	-0.26	0.19	1758.6	-0.7	0.18	0.171355	1	P15121	AKR1B1	FALSE
Apt-16607-78	MILD DEGENERATION - HEALTHY	-0.26	0.18	1794.75	-0.68	0.16	0.148789	1	P06396	GSN	FALSE
Apt-16609-106	MILD DEGENERATION - HEALTHY	0.11	0.2	1802.92	-0.35	0.58	0.582388	1	Q6UWL6	KIRREL2	FALSE
Apt-16610-13	MILD DEGENERATION - HEALTHY	-0.21	0.23	1833.88	-0.76	0.34	0.36134	1	Q7Z4F1	LRP10	FALSE
Apt-16612-28	MILD DEGENERATION - HEALTHY	-0.25	0.2	1819.11	-0.73	0.23	0.21146	1	O75056	SDC3	FALSE
Apt-16613-3	MILD DEGENERATION - HEALTHY	-0.32	0.21	1596.8	-0.81	0.16	0.127754	1	Q12864	CDH17	FALSE
Apt-16614-27	MILD DEGENERATION - HEALTHY	-0.42	0.19	1831.61	-0.87	0.03	0.0271918	1	Q2MKA7	RSPO1	FALSE
Apt-16616-137	MILD DEGENERATION - HEALTHY	0.26	0.2	1788.44	-0.21	0.72	0.193768	1	P13929	ENO3	FALSE
Apt-16618-7	MILD DEGENERATION - HEALTHY	0.32	0.2	1194.79	-0.15	0.79	0.109863	1	Q07108	CD69	FALSE
Apt-16620-26	MILD DEGENERATION - HEALTHY	-0.27	0.18	1736.35	-0.68	0.14	0.133796	1	O60449	LY75	FALSE
Apt-16621-77	MILD DEGENERATION - HEALTHY	0.25	0.17	1829.73	-0.15	0.65	0.141574	1	Q8NCW5	NAXE	FALSE
Apt-16746-12	MILD DEGENERATION - HEALTHY	0.05	0.23	1796.6	-0.5	0.59	0.827928	1	P09529	INHBB	FALSE
Apt-16748-1	MILD DEGENERATION - HEALTHY	-0.38	0.18	1788.63	-0.82	0.05	0.0349012	1	P12645	BMP3	FALSE
Apt-16749-79	MILD DEGENERATION - HEALTHY	-0.26	0.17	1833.88	-0.65	0.13	0.126335	1	P55107	GDF10	FALSE
Apt-16751-15	MILD DEGENERATION - HEALTHY	0.07	0.22	1791.91	-0.45	0.6	0.750384	1	P16860	NPPB	FALSE
Apt-16753-46	MILD DEGENERATION - HEALTHY	-0.15	0.2	1802.92	-0.61	0.32	0.453353	1	P12110	COL6A2	FALSE
Apt-16754-40	MILD DEGENERATION - HEALTHY	0.25	0.2	1750.35	-0.23	0.72	0.211467	1	O14936	CASK	FALSE
Apt-16755-195	MILD DEGENERATION - HEALTHY	0.07	0.2	1827.04	-0.39	0.53	0.726379	1	Q9NR23	GDF3	FALSE
Apt-16756-30	MILD DEGENERATION - HEALTHY	-0.22	0.18	1783.98	-0.65	0.21	0.221785	1	Q7Z4P5	GDF7	FALSE
Apt-16758-96	MILD DEGENERATION - HEALTHY	0.54	0.27	1829.03	-0.09	1.18	0.0456479	1	P51858	HDGF	TRUE
Apt-16760-2	MILD DEGENERATION - HEALTHY	0.08	0.25	1792.32	-0.51	0.67	0.749006	1	Q9NPH9	IL26	FALSE
Apt-16763-11	MILD DEGENERATION - HEALTHY	0.01	0.2	1767.02	-0.46	0.48	0.960128	1	O14960	LECT2	FALSE
Apt-16765-52	MILD DEGENERATION - HEALTHY	0.05	0.18	1765.74	-0.37	0.47	0.781215	1	P02775	PPBP	FALSE
Apt-16768-3	MILD DEGENERATION - HEALTHY	0.18	0.18	1814.82	-0.24	0.6	0.317444	1	P14923	JUP	FALSE
Apt-16769-20	MILD DEGENERATION - HEALTHY	0.1	0.23	1808.02	-0.44	0.65	0.663772	1	P60763	RAC3	FALSE
Apt-16770-3	MILD DEGENERATION - HEALTHY	-0.66	0.21	1794.08	-1.16	-0.15	0.00170043	1	P48304	REG1B	TRUE
Apt-16773-29	MILD DEGENERATION - HEALTHY	-0.7	0.24	1819.96	-1.26	-0.15	0.00358127	1	Q8IX30	SCUBE3	TRUE
Apt-16780-6	MILD DEGENERATION - HEALTHY	-0.09	0.23	1433.27	-0.63	0.46	0.69563	1	P0DMV8	HSPA1A	FALSE
Apt-16781-2	MILD DEGENERATION - HEALTHY	0.13	0.19	1677.72	-0.33	0.58	0.493937	1	Q8NFI3	ENGASE	FALSE
Apt-16785-45	MILD DEGENERATION - HEALTHY	-0.37	0.22	1785.69	-0.88	0.14	0.092779	1	Q01523	DEFA5	FALSE
Apt-16792-4	MILD DEGENERATION - HEALTHY	0.67	0.23	1832.56	0.12	1.22	0.00362259	1	O15389	SIGLEC5	TRUE
Apt-16802-31	MILD DEGENERATION - HEALTHY	0.02	0.2	1656.11	-0.46	0.5	0.920356	1	Q9NX40	OCIAD1	FALSE
Apt-16803-4	MILD DEGENERATION - HEALTHY	0.38	0.19	1807.48	-0.08	0.83	0.0456497	1	P22676	CALB2	FALSE
Apt-16805-5	MILD DEGENERATION - HEALTHY	-0.03	0.21	1794.08	-0.53	0.48	0.886419	1	O76074	PDE5A	FALSE
Apt-16807-35	MILD DEGENERATION - HEALTHY	0.55	0.2	1657.85	0.07	1.03	0.00602427	1	P45378	TNNT3	TRUE
Apt-16809-1	MILD DEGENERATION - HEALTHY	-0.03	0.21	1780.91	-0.51	0.45	0.886419	1	O00746	NME4	FALSE
Apt-16810-3	MILD DEGENERATION - HEALTHY	-0.08	0.21	1814.32	-0.57	0.42	0.703283	1	P31150	GDI1	FALSE
Apt-16814-13	MILD DEGENERATION - HEALTHY	0.02	0.24	1820.27	-0.55	0.58	0.933596	1	Q13642	FHL1	FALSE
Apt-16818-200	MILD DEGENERATION - HEALTHY	0.13	0.22	1820.69	-0.37	0.64	0.554655	1	Q9H5V8	CDCP1	FALSE
Apt-16823-75	MILD DEGENERATION - HEALTHY	0.01	0.2	1663.79	-0.46	0.48	0.960128	1	O95236	APOL3	FALSE
Apt-16825-20	MILD DEGENERATION - HEALTHY	0.39	0.18	1814.82	-0.03	0.81	0.03039	1	P54252	ATXN3	FALSE
Apt-16828-8	MILD DEGENERATION - HEALTHY	-0.46	0.25	1716.92	-1.05	0.12	0.0659408	1	P12109	COL6A1	TRUE
Apt-16831-7	MILD DEGENERATION - HEALTHY	0.36	0.2	1657.85	-0.12	0.83	0.0720424	1	Q99704	DOK1	FALSE
Apt-16836-1	MILD DEGENERATION - HEALTHY	-0.06	0.21	1596.8	-0.54	0.43	0.775134	1	Q02985	CFHR3	FALSE
Apt-16845-15	MILD DEGENERATION - HEALTHY	-0.09	0.22	1769.64	-0.6	0.43	0.682522	1	O95297	MPZL1	FALSE
Apt-16847-39	MILD DEGENERATION - HEALTHY	0.01	0.21	1814.32	-0.49	0.5	0.962025	1	P20337	RAB3B	FALSE
Apt-16850-5	MILD DEGENERATION - HEALTHY	0.11	0.19	1658.02	-0.33	0.56	0.562703	1	O15539	RGS5	FALSE
Apt-16851-50	MILD DEGENERATION - HEALTHY	0.26	0.19	1738.66	-0.19	0.71	0.171357	1	O43819	SCO2	FALSE
Apt-16852-10	MILD DEGENERATION - HEALTHY	0.07	0.26	1825.53	-0.53	0.68	0.787783	1	Q5T2W1	PDZK1	FALSE
Apt-16853-5	MILD DEGENERATION - HEALTHY	-0.09	0.24	1819.96	-0.65	0.46	0.707704	1	Q9NWW6	NMRK1	FALSE
Apt-16854-17	MILD DEGENERATION - HEALTHY	-0.02	0.19	1758.6	-0.47	0.42	0.916179	1	Q9Y4Z0	LSM4	FALSE
Apt-16856-79	MILD DEGENERATION - HEALTHY	0.09	0.18	1736.35	-0.32	0.5	0.617138	1	Q15555	MAPRE2	FALSE
Apt-16857-2	MILD DEGENERATION - HEALTHY	0.29	0.19	1750.78	-0.16	0.73	0.127112	1	P61019	RAB2A	FALSE
Apt-16858-384	MILD DEGENERATION - HEALTHY	-0.08	0.18	1801.37	-0.51	0.35	0.656775	1	Q96D15	RCN3	FALSE
Apt-16859-100	MILD DEGENERATION - HEALTHY	0.17	0.2	1833.88	-0.29	0.63	0.395436	1	Q9Y371	SH3GLB1	FALSE
Apt-16863-47	MILD DEGENERATION - HEALTHY	0.16	0.23	1833.88	-0.39	0.71	0.486735	1	Q8TBE9	NANP	FALSE
Apt-16865-62	MILD DEGENERATION - HEALTHY	0.49	0.21	1779.59	-0.01	0.99	0.0197415	1	Q92804	TAF15	TRUE
Apt-16867-76	MILD DEGENERATION - HEALTHY	0.05	0.2	1823.04	-0.43	0.52	0.802616	1	Q00536	CDK16	FALSE
Apt-16872-248	MILD DEGENERATION - HEALTHY	0.82	0.22	1820.69	0.31	1.33	0.000199474	1	O43708	GSTZ1	TRUE
Apt-16875-13	MILD DEGENERATION - HEALTHY	0.42	0.19	1816.69	-0.02	0.87	0.0271929	1	Q96A72	MAGOHB	TRUE
Apt-16877-19	MILD DEGENERATION - HEALTHY	0.34	0.25	1833.88	-0.24	0.93	0.173997	1	Q9Y3D2	MSRB2	FALSE
Apt-16882-27	MILD DEGENERATION - HEALTHY	0.49	0.21	1756.17	0	0.98	0.019743	1	Q9NRX4	PHPT1	TRUE
Apt-16883-57	MILD DEGENERATION - HEALTHY	0.03	0.21	1596.8	-0.45	0.52	0.886421	1	P20338	RAB4A	FALSE
Apt-16885-49	MILD DEGENERATION - HEALTHY	-0.12	0.21	1590.8	-0.62	0.38	0.56779	1	Q9UPY8	MAPRE3	FALSE
Apt-16887-29	MILD DEGENERATION - HEALTHY	0.35	0.19	1758.6	-0.09	0.8	0.065628	1	Q9Y3E5	PTRH2	FALSE
Apt-16890-37	MILD DEGENERATION - HEALTHY	-0.35	0.22	1766.42	-0.85	0.16	0.111809	1	Q8N6G6	ADAMTSL1	FALSE
Apt-16892-23	MILD DEGENERATION - HEALTHY	0.08	0.18	1765.74	-0.34	0.5	0.656776	1	Q13822	ENPP2	FALSE
Apt-16899-59	MILD DEGENERATION - HEALTHY	0.16	0.27	1822.89	-0.47	0.79	0.553527	1	Q96SU4	OSBPL9	FALSE
Apt-16900-29	MILD DEGENERATION - HEALTHY	-0.28	0.2	1833.02	-0.76	0.2	0.161683	1	Q8NFP4	MDGA1	FALSE
Apt-16902-17	MILD DEGENERATION - HEALTHY	-0.05	0.24	1830.53	-0.6	0.5	0.834992	1	P11279	LAMP1	FALSE
Apt-16907-3	MILD DEGENERATION - HEALTHY	-0.19	0.2	1657.85	-0.66	0.29	0.342251	1	Q8N3J6	CADM2	FALSE
Apt-16913-8	MILD DEGENERATION - HEALTHY	-0.29	0.21	1596.8	-0.78	0.19	0.167487	1	O00584	RNASET2	FALSE
Apt-16914-104	MILD DEGENERATION - HEALTHY	-0.2	0.19	1738.66	-0.65	0.25	0.292656	1	P08571	CD14	FALSE
Apt-16915-153	MILD DEGENERATION - HEALTHY	0.03	0.19	1769.57	-0.41	0.47	0.874558	1	Q9H3S1	SEMA4A	FALSE
Apt-16916-19	MILD DEGENERATION - HEALTHY	-0.3	0.23	1786.07	-0.83	0.23	0.192283	1	Q9H5Y7	SLITRK6	FALSE
Apt-16918-198	MILD DEGENERATION - HEALTHY	-0.47	0.18	1722.66	-0.89	-0.05	0.00910318	1	O15455	TLR3	TRUE
Apt-16919-1	MILD DEGENERATION - HEALTHY	0.2	0.2	1816.84	-0.27	0.67	0.317444	1	P07108	DBI	FALSE
Apt-16922-53	MILD DEGENERATION - HEALTHY	-0.15	0.19	1824.34	-0.6	0.31	0.429938	1	Q9ULL4	PLXNB3	FALSE
Apt-16923-20	MILD DEGENERATION - HEALTHY	-0.09	0.18	1765.74	-0.51	0.33	0.617137	1	P35080	PFN2	FALSE
Apt-16926-44	MILD DEGENERATION - HEALTHY	-0.14	0.2	1826.1	-0.61	0.34	0.484016	1	P05186	ALPL	FALSE
Apt-16927-9	MILD DEGENERATION - HEALTHY	-0.03	0.19	1738.66	-0.48	0.42	0.874558	1	P00488|P05160	F13A1|F13B	FALSE
Apt-16932-5	MILD DEGENERATION - HEALTHY	-0.02	0.2	1711.56	-0.48	0.45	0.920356	1	P49888	SULT1E1	FALSE
Apt-17137-160	MILD DEGENERATION - HEALTHY	0	0.22	1769.25	-0.52	0.52	1	1	P68871	HBB	FALSE
Apt-17138-8	MILD DEGENERATION - HEALTHY	-0.75	0.2	1826.1	-1.22	-0.27	0.000182345	1	P08263	GSTA1	TRUE
Apt-17140-57	MILD DEGENERATION - HEALTHY	-0.6	0.23	1833.88	-1.13	-0.07	0.00916265	1	Q9GZP0	PDGFD	TRUE
Apt-17145-1	MILD DEGENERATION - HEALTHY	0.12	0.2	1305.04	-0.35	0.6	0.54861	1	P05109|P06702	S100A8|S100A9	FALSE
Apt-17148-7	MILD DEGENERATION - HEALTHY	0.12	0.19	1766.56	-0.32	0.57	0.527744	1	P30043	BLVRB	FALSE
Apt-17150-8	MILD DEGENERATION - HEALTHY	-0.44	0.23	1796.6	-0.99	0.11	0.0559013	1	P61604	HSPE1	TRUE
Apt-17151-84	MILD DEGENERATION - HEALTHY	0.26	0.21	1732.1	-0.23	0.75	0.215849	1	Q14653	IRF3	FALSE
Apt-17152-10	MILD DEGENERATION - HEALTHY	-0.01	0.2	1305.04	-0.48	0.47	0.96013	1	P43632	KIR2DS4	FALSE
Apt-17153-46	MILD DEGENERATION - HEALTHY	-0.67	0.23	1833.88	-1.2	-0.14	0.00362256	1	P43628	KIR2DL3	TRUE
Apt-17154-2	MILD DEGENERATION - HEALTHY	0.08	0.2	1802.92	-0.39	0.54	0.689204	1	Q15185	PTGES3	FALSE
Apt-17155-1	MILD DEGENERATION - HEALTHY	0.02	0.17	1833.88	-0.37	0.42	0.90636	1	Q9UK41	VPS28	FALSE
Apt-17156-72	MILD DEGENERATION - HEALTHY	-0.52	0.2	1814.08	-1	-0.05	0.00939804	1	O15075	DCLK1	TRUE
Apt-17158-17	MILD DEGENERATION - HEALTHY	0.34	0.2	1744.39	-0.14	0.81	0.0893092	1	P62253	UBE2G1	FALSE
Apt-17161-1	MILD DEGENERATION - HEALTHY	0	0.23	1821.55	-0.55	0.55	1	1	P39656	DDOST	FALSE
Apt-17164-15	MILD DEGENERATION - HEALTHY	-0.02	0.23	1560.65	-0.56	0.51	0.930717	1	P09525	ANXA4	FALSE
Apt-17165-1	MILD DEGENERATION - HEALTHY	0.14	0.21	1780.91	-0.34	0.62	0.505071	1	P02775	PPBP	FALSE
Apt-17166-4	MILD DEGENERATION - HEALTHY	0	0.23	1817.16	-0.55	0.54	1	1	P55075	FGF8	FALSE
Apt-17170-15	MILD DEGENERATION - HEALTHY	-0.6	0.2	1767.02	-1.07	-0.13	0.00273756	1	P10092	CALCB	TRUE
Apt-17172-19	MILD DEGENERATION - HEALTHY	-0.31	0.24	1783.8	-0.88	0.26	0.19664	1	P02808	STATH	FALSE
Apt-17175-5	MILD DEGENERATION - HEALTHY	0.12	0.19	1831.61	-0.33	0.56	0.527741	1	P52564	MAP2K6	FALSE
Apt-17176-13	MILD DEGENERATION - HEALTHY	-0.11	0.22	1769.25	-0.63	0.42	0.617137	1	O75475	PSIP1	FALSE
Apt-17195-43	MILD DEGENERATION - HEALTHY	0.35	0.22	1791.91	-0.17	0.88	0.111806	1	Q99933	BAG1	FALSE
Apt-17196-5	MILD DEGENERATION - HEALTHY	0.44	0.23	1821.55	-0.11	0.99	0.0558991	1	Q16740	CLPP	TRUE
Apt-17199-43	MILD DEGENERATION - HEALTHY	-0.03	0.23	1821.55	-0.58	0.52	0.896237	1	Q9NWT6	HIF1AN	FALSE
Apt-17200-50	MILD DEGENERATION - HEALTHY	0.05	0.19	1813.84	-0.4	0.49	0.792459	1	P43626	KIR2DL1	FALSE
Apt-17202-37	MILD DEGENERATION - HEALTHY	-0.03	0.21	1784.39	-0.53	0.47	0.886419	1	Q53EL6	PDCD4	FALSE
Apt-17204-17	MILD DEGENERATION - HEALTHY	-0.13	0.22	1766.74	-0.64	0.38	0.554657	1	P11086	PNMT	FALSE
Apt-17205-21	MILD DEGENERATION - HEALTHY	0.34	0.23	1772.14	-0.21	0.88	0.139516	1	P20339	RAB5A	FALSE
Apt-17209-27	MILD DEGENERATION - HEALTHY	0.25	0.22	1820.69	-0.25	0.76	0.255954	1	O00204	SULT2B1	FALSE
Apt-17210-2	MILD DEGENERATION - HEALTHY	0.09	0.25	1833.88	-0.5	0.67	0.718889	1	P56279	TCL1A	FALSE
Apt-17224-12	MILD DEGENERATION - HEALTHY	-0.22	0.23	1832.56	-0.77	0.33	0.338935	1	P20774	OGN	FALSE
Apt-17231-1	MILD DEGENERATION - HEALTHY	-0.05	0.22	1820.69	-0.56	0.45	0.820237	1	P13796	LCP1	FALSE
Apt-17319-1	MILD DEGENERATION - HEALTHY	0.26	0.18	1722.66	-0.16	0.68	0.148796	1	Q8IZQ5	SELENOH	FALSE
Apt-17320-19	MILD DEGENERATION - HEALTHY	0.29	0.22	1833.88	-0.24	0.82	0.187607	1	Q9NRN7	AASDHPPT	FALSE
Apt-17325-10	MILD DEGENERATION - HEALTHY	0.07	0.19	1756.8	-0.37	0.51	0.712604	1	Q16774	GUK1	FALSE
Apt-17326-44	MILD DEGENERATION - HEALTHY	0.05	0.2	1194.79	-0.42	0.52	0.80263	1	Q9BVJ7	DUSP23	FALSE
Apt-17327-3	MILD DEGENERATION - HEALTHY	-0.33	0.19	1807.48	-0.79	0.13	0.0825854	1	Q9BT09	CNPY3	FALSE
Apt-17329-2	MILD DEGENERATION - HEALTHY	-0.19	0.21	1702.66	-0.69	0.31	0.36572	1	Q9BUT1	BDH2	FALSE
Apt-17331-138	MILD DEGENERATION - HEALTHY	-0.22	0.18	1783.98	-0.65	0.21	0.221785	1	Q96MU8	KREMEN1	FALSE
Apt-17332-3	MILD DEGENERATION - HEALTHY	0.12	0.22	1791.91	-0.41	0.64	0.585509	1	Q9NX46	ADPRS	FALSE
Apt-17333-20	MILD DEGENERATION - HEALTHY	-0.14	0.2	1751.91	-0.62	0.33	0.48402	1	P11310	ACADM	FALSE
Apt-17335-18	MILD DEGENERATION - HEALTHY	-0.26	0.22	1792.68	-0.77	0.25	0.237435	1	P63027	VAMP2	FALSE
Apt-17336-54	MILD DEGENERATION - HEALTHY	0.07	0.22	1792.68	-0.44	0.58	0.750384	1	Q70SY1	CREB3L2	FALSE
Apt-17337-1	MILD DEGENERATION - HEALTHY	0.73	0.19	1758.6	0.28	1.17	0.000126315	1	P25490	YY1	TRUE
Apt-17341-89	MILD DEGENERATION - HEALTHY	0.46	0.23	1433.27	-0.08	1.01	0.0456887	1	Q9BWD1	ACAT2	TRUE
Apt-17342-13	MILD DEGENERATION - HEALTHY	-0.85	0.24	1819.96	-1.4	-0.3	0.000407618	1	Q8TD06	AGR3	TRUE
Apt-17343-6	MILD DEGENERATION - HEALTHY	-0.06	0.23	1560.65	-0.6	0.47	0.794228	1	O15079	SNPH	FALSE
Apt-17344-23	MILD DEGENERATION - HEALTHY	0.01	0.21	1814.32	-0.49	0.51	0.962025	1	Q9UBI4	STOML1	FALSE
Apt-17345-12	MILD DEGENERATION - HEALTHY	-0.04	0.22	1748.81	-0.55	0.47	0.855746	1	Q8N4Q0	ZADH2	FALSE
Apt-17346-61	MILD DEGENERATION - HEALTHY	-0.11	0.24	1820.27	-0.67	0.46	0.646768	1	Q8NFU4	FDCSP	FALSE
Apt-17347-80	MILD DEGENERATION - HEALTHY	-0.08	0.18	1774.64	-0.51	0.36	0.656775	1	Q96BJ3	AIDA	FALSE
Apt-17348-5	MILD DEGENERATION - HEALTHY	0.14	0.21	1670.23	-0.34	0.62	0.505077	1	P57105	SYNJ2BP	FALSE
Apt-17350-13	MILD DEGENERATION - HEALTHY	-0.06	0.22	1769.25	-0.58	0.46	0.785095	1	Q9UQN3	CHMP2B	FALSE
Apt-17355-56	MILD DEGENERATION - HEALTHY	0.29	0.2	1786.46	-0.18	0.77	0.147234	1	Q9H2B2	SYT4	FALSE
Apt-17356-34	MILD DEGENERATION - HEALTHY	0.06	0.26	1784.49	-0.56	0.68	0.817521	1	Q8WWZ1	IL1F10	FALSE
Apt-17357-33	MILD DEGENERATION - HEALTHY	0.09	0.2	1794.98	-0.37	0.55	0.652765	1	Q9HD40	SEPSECS	FALSE
Apt-17362-5	MILD DEGENERATION - HEALTHY	-0.03	0.18	1765.74	-0.45	0.39	0.867651	1	P40337	VHL	FALSE
Apt-17364-8	MILD DEGENERATION - HEALTHY	0.63	0.24	1768.09	0.07	1.19	0.00873956	1	P08579	SNRPB2	TRUE
Apt-17365-7	MILD DEGENERATION - HEALTHY	-0.04	0.2	1831.12	-0.5	0.43	0.841503	1	Q16773	KYAT1	FALSE
Apt-17366-6	MILD DEGENERATION - HEALTHY	0.08	0.19	1498.54	-0.36	0.52	0.673777	1	Q96GG9	DCUN1D1	FALSE
Apt-17367-5	MILD DEGENERATION - HEALTHY	-0.51	0.22	1831.82	-1.04	0.01	0.0205491	1	P16949	STMN1	TRUE
Apt-17370-186	MILD DEGENERATION - HEALTHY	0.46	0.23	1833.88	-0.07	0.99	0.0456475	1	Q9NUJ1	ABHD10	TRUE
Apt-17372-5	MILD DEGENERATION - HEALTHY	0.12	0.2	1833.88	-0.34	0.58	0.54858	1	Q13541	EIF4EBP1	FALSE
Apt-17377-1	MILD DEGENERATION - HEALTHY	0.28	0.2	1656.11	-0.2	0.76	0.161701	1	P42330	AKR1C3	FALSE
Apt-17380-2	MILD DEGENERATION - HEALTHY	0.05	0.21	1827.41	-0.44	0.55	0.811834	1	P61086	UBE2K	FALSE
Apt-17383-4	MILD DEGENERATION - HEALTHY	0	0.18	1831.17	-0.43	0.43	1	1	Q9NSY2	STARD5	FALSE
Apt-17384-110	MILD DEGENERATION - HEALTHY	0.01	0.18	1801.37	-0.42	0.45	0.955702	1	P08237	PFKM	FALSE
Apt-17387-27	MILD DEGENERATION - HEALTHY	-0.07	0.23	1833.88	-0.62	0.48	0.760897	1	Q15653	NFKBIB	FALSE
Apt-17391-10	MILD DEGENERATION - HEALTHY	0.45	0.23	1833.88	-0.07	0.98	0.0505553	1	Q96I25	RBM17	TRUE
Apt-17393-13	MILD DEGENERATION - HEALTHY	-0.03	0.22	1457.68	-0.55	0.5	0.891553	1	P16219	ACADS	FALSE
Apt-17396-23	MILD DEGENERATION - HEALTHY	-0.58	0.2	1794.98	-1.04	-0.12	0.00377701	1	P07327	ADH1A	TRUE
Apt-17397-8	MILD DEGENERATION - HEALTHY	-0.05	0.23	1832.56	-0.6	0.5	0.827928	1	Q8NBQ5	HSD17B11	FALSE
Apt-17398-55	MILD DEGENERATION - HEALTHY	0.39	0.22	1785.69	-0.12	0.9	0.0764444	1	P09601	HMOX1	FALSE
Apt-17400-71	MILD DEGENERATION - HEALTHY	0.22	0.25	1716.92	-0.36	0.8	0.378982	1	O14734	ACOT8	FALSE
Apt-17403-14	MILD DEGENERATION - HEALTHY	0.06	0.19	1755.72	-0.39	0.52	0.7522	1	P45954	ACADSB	FALSE
Apt-17404-5	MILD DEGENERATION - HEALTHY	0.11	0.23	1833.88	-0.44	0.66	0.632522	1	Q96KC2	ARL5B	FALSE
Apt-17405-2	MILD DEGENERATION - HEALTHY	0.45	0.21	1813.44	-0.05	0.95	0.0322573	1	Q9Y5K5	UCHL5	TRUE
Apt-17408-2	MILD DEGENERATION - HEALTHY	-0.25	0.19	1756.8	-0.69	0.2	0.188416	1	Q92871	PMM1	FALSE
Apt-17410-5	MILD DEGENERATION - HEALTHY	0.07	0.23	1833.88	-0.48	0.62	0.760897	1	O15182	CETN3	FALSE
Apt-17411-55	MILD DEGENERATION - HEALTHY	0.44	0.21	1732.1	-0.05	0.93	0.0362947	1	Q92890	UFD1	TRUE
Apt-17419-17	MILD DEGENERATION - HEALTHY	0.56	0.22	1766.74	0.05	1.08	0.0109979	1	Q9UGI8	TES	TRUE
[truncated: 19,265 more rows]

## Sheet: S3
group	SeqId	UniProt	EntrezGeneSymbol	degree	closeness	betweenness	eigenvector	clustering_coef	unique_connections	shared_connections
HEALTHY	10042-8	Q96BR1	SGK3	44	0.00537634408602151	1.77442693402632	0.786440537674134	0.947145877378435	5	39
MILD DEGENERATION	10042-8	Q96BR1	SGK3	39	0.00571428571428571	1.14787684930444	0.806515177433848	0.968960863697706	0	39
HEALTHY	10053-5	Q13418	ILK	40	0.00518134715025907	0.0717938256493948	0.722867166170738	0.996153846153846	2	38
MILD DEGENERATION	10053-5	Q13418	ILK	38	0.00555555555555556	0.215134624230924	0.790305463798717	0.990042674253201	0	38
HEALTHY	10075-75	Q9BR61	ACBD6	40	0.00518134715025907	0.0717938256493948	0.722867166170738	0.996153846153846	2	38
MILD DEGENERATION	10075-75	Q9BR61	ACBD6	40	0.00571428571428571	0.894664586006367	0.828211891856421	0.967948717948718	2	38
HEALTHY	10082-251	P07196	NEFL	44	0.00540540540540541	1.18148243376776	0.791918635121636	0.960887949260042	6	38
MILD DEGENERATION	10082-251	P07196	NEFL	38	0.00578034682080925	1.16634079685018	0.789233287053363	0.982930298719772	0	38
HEALTHY	10336-3	Q9UNE7	STUB1	43	0.00588235294117647	5.20330863861328	0.773746129699509	0.963455149501661	3	40
MILD DEGENERATION	10336-3	Q9UNE7	STUB1	41	0.0065359477124183	27.6560848311673	0.839223171820775	0.939024390243902	1	40
HEALTHY	10370-21	P42224	STAT1	43	0.00552486187845304	1.07753078948701	0.776855165380203	0.97452934662237	5	38
MILD DEGENERATION	10370-21	P42224	STAT1	38	0.00564971751412429	0.237122602444975	0.791780841047524	0.992887624466572	0	38
HEALTHY	10418-36	Q86Y82	STX12	40	0.00518134715025907	0.190650157066377	0.72104199968367	0.991025641025641	3	37
MILD DEGENERATION	10418-36	Q86Y82	STX12	37	0.00552486187845304	0	0.771244104478449	1	0	37
HEALTHY	10439-57	P19961	AMY2B	47	0.00602409638554217	6.8185619528365	0.838083834774707	0.922294172062905	4	43
MILD DEGENERATION	10439-57	P19961	AMY2B	43	0.00595238095238095	3.28465496647873	0.880277931716476	0.931339977851606	0	43
HEALTHY	10442-1	Q8WZ59	TMEM190	49	0.00609756097560976	8.24953004775066	0.872274689823336	0.912414965986395	10	39
MILD DEGENERATION	10442-1	Q8WZ59	TMEM190	39	0.00558659217877095	0.543187131751115	0.808681635715591	0.977058029689609	0	39
HEALTHY	10507-166	P26436	ACRV1	42	0.00529100529100529	0.401891380803679	0.758786294974364	0.983739837398374	4	38
MILD DEGENERATION	10507-166	P26436	ACRV1	38	0.00558659217877095	0.590891106900592	0.786867886189336	0.978662873399715	0	38
HEALTHY	10575-31	Q9UHX1	PUF60	42	0.0053475935828877	0.56802983610089	0.759003095612113	0.980255516840883	2	40
MILD DEGENERATION	10575-31	Q9UHX1	PUF60	40	0.00584795321637427	1.73295287533635	0.827824902514463	0.965384615384615	0	40
HEALTHY	10608-9	P15515	HTN1	51	0.00617283950617284	9.73401304231623	0.89656514556129	0.885490196078431	9	42
MILD DEGENERATION	10608-9	P15515	HTN1	42	0.00591715976331361	2.27614000708747	0.865262433751604	0.948896631823461	0	42
HEALTHY	10620-21	P08118	MSMB	44	0.00555555555555556	1.4343194018506	0.793979634182616	0.965116279069768	3	41
MILD DEGENERATION	10620-21	P08118	MSMB	42	0.00591715976331361	2.95516549043753	0.862223052824452	0.939605110336818	1	41
HEALTHY	10704-91	Q12912	IRAG2	47	0.00564971751412429	2.990340321664	0.840811290026717	0.932469935245143	6	41
MILD DEGENERATION	10704-91	Q12912	IRAG2	41	0.00588235294117647	1.94808749956728	0.846886261834731	0.958536585365854	0	41
HEALTHY	10737-96	P30740	SERPINB1	47	0.00564971751412429	6.99717759870827	0.827803690432874	0.899167437557817	4	43
MILD DEGENERATION	10737-96	P30740	SERPINB1	43	0.00595238095238095	2.86703111398806	0.880886215462492	0.934662236987818	0	43
HEALTHY	10738-11	Q9UBX5	FBLN5	54	0.00628930817610063	12.4757080060057	0.937391778170795	0.856743535988819	12	42
MILD DEGENERATION	10738-11	Q9UBX5	FBLN5	42	0.00578034682080925	1.70069031713788	0.862897032887577	0.94541231126597	0	42
HEALTHY	10756-34	Q969E3	UCN3	46	0.00561797752808989	2.25985016780298	0.824057775868	0.942995169082126	4	42
MILD DEGENERATION	10756-34	Q969E3	UCN3	42	0.00578034682080925	1.70069031713788	0.862897032887577	0.94541231126597	0	42
HEALTHY	10816-150	Q9UKJ1	PILRA	49	0.00609756097560976	7.67836800947867	0.872721586329846	0.914965986394558	5	44
MILD DEGENERATION	10816-150	Q9UKJ1	PILRA	44	0.00671140939597315	31.2967366729373	0.885952055433052	0.892177589852009	0	44
HEALTHY	10855-55	O15031	PLXNB2	49	0.00609756097560976	7.67836800947867	0.872721586329845	0.914965986394558	4	45
MILD DEGENERATION	10855-55	O15031	PLXNB2	46	0.00606060606060606	6.25353337428841	0.92403895986133	0.886956521739131	1	45
HEALTHY	10900-272	Q93045	STMN2	45	0.00558659217877095	2.56892267412663	0.802684241592905	0.936363636363636	3	42
MILD DEGENERATION	10900-272	Q93045	STMN2	42	0.00581395348837209	2.28195508795615	0.859576490381878	0.936120789779326	0	42
HEALTHY	10907-116	Q9P121	NTM	49	0.00609756097560976	7.80639737336888	0.868019887645503	0.905612244897959	4	45
MILD DEGENERATION	10907-116	Q9P121	NTM	46	0.00606060606060606	6.25353337428841	0.92403895986133	0.886956521739131	1	45
HEALTHY	10916-44	Q13018	PLA2R1	53	0.00625	13.0731186468102	0.921444838926022	0.86066763425254	8	45
MILD DEGENERATION	10916-44	Q13018	PLA2R1	45	0.00602409638554217	5.66264226738782	0.908415178150442	0.896969696969697	0	45
HEALTHY	10948-14	Q8IV08	PLD3	45	0.00558659217877095	1.84353123631002	0.808388691538505	0.953535353535354	2	43
MILD DEGENERATION	10948-14	Q8IV08	PLD3	43	0.00584795321637427	2.61144456399735	0.877631369273902	0.928017718715393	0	43
HEALTHY	10970-3	Q13508	ART3	49	0.00609756097560976	7.68553279995427	0.87045184135018	0.912414965986395	3	46
MILD DEGENERATION	10970-3	Q13508	ART3	47	0.00617283950617284	9.34305958609628	0.930394551115831	0.861239592969473	1	46
HEALTHY	10980-11	P22303	ACHE	50	0.00613496932515337	9.09523523699007	0.885354035692422	0.898775510204082	7	43
MILD DEGENERATION	10980-11	P22303	ACHE	43	0.00595238095238095	2.86703111398806	0.880886215462492	0.934662236987818	0	43
HEALTHY	11098-1	O00764	PDXK	52	0.0062111801242236	10.5311983057822	0.909593530267422	0.874811463046757	5	47
MILD DEGENERATION	11098-1	O00764	PDXK	47	0.00684931506849315	36.4579089961783	0.922344471759916	0.843663274745606	0	47
HEALTHY	11102-22	Q9BYZ8	REG4	54	0.00628930817610063	13.5237469062446	0.935211100594768	0.851851851851852	8	46
MILD DEGENERATION	11102-22	Q9BYZ8	REG4	46	0.00606060606060606	6.25353337428841	0.92403895986133	0.886956521739131	0	46
HEALTHY	11117-2	Q8TB22	SPATA20	55	0.00636942675159236	19.2343026936342	0.945165798172597	0.837037037037037	7	48
MILD DEGENERATION	11117-2	Q8TB22	SPATA20	48	0.00628930817610063	12.5275531508604	0.94368355936136	0.845744680851064	0	48
HEALTHY	11121-56	Q2TAL6	VWC2	54	0.00628930817610063	12.4757080060057	0.937391778170794	0.856743535988819	7	47
MILD DEGENERATION	11121-56	Q2TAL6	VWC2	47	0.00613496932515337	8.32548519313109	0.934736158101558	0.867715078630898	0	47
HEALTHY	11135-5	Q7Z7F7	MRPL55	56	0.00641025641025641	21.4481857770228	0.954347732878761	0.822077922077922	3	53
MILD DEGENERATION	11135-5	Q7Z7F7	MRPL55	53	0.00719424460431655	62.9114405032468	0.981982006651722	0.749637155297533	0	53
HEALTHY	11137-43	P32927	CSF2RB	55	0.00632911392405063	17.3059374488326	0.944865246730622	0.837037037037037	8	47
MILD DEGENERATION	11137-43	P32927	CSF2RB	47	0.00613496932515337	8.32548519313109	0.934736158101558	0.867715078630898	0	47
HEALTHY	11152-46	Q9UKR3	KLK13	56	0.00636942675159236	20.1633902567674	0.952258580928597	0.818831168831169	6	50
MILD DEGENERATION	11152-46	Q9UKR3	KLK13	50	0.00704225352112676	47.5752578727173	0.959879212543254	0.804081632653061	0	50
HEALTHY	11171-25	P21333	FLNA	56	0.00645161290322581	26.6664696397712	0.951305604093049	0.816233766233766	3	53
MILD DEGENERATION	11171-25	P21333	FLNA	53	0.00735294117647059	89.7359309119604	0.981916404079398	0.748911465892598	0	53
HEALTHY	11184-51	P10645	CHGA	54	0.00628930817610063	17.5113365401509	0.929656184448465	0.840670859538784	6	48
MILD DEGENERATION	11184-51	P10645	CHGA	48	0.00689655172413793	37.8985032496199	0.94331245368209	0.843085106382979	0	48
HEALTHY	11186-12	Q8NDY8	TMEM52	62	0.00666666666666667	70.8667725388963	0.986520976520183	0.71602326811211	6	56
MILD DEGENERATION	11186-12	Q8NDY8	TMEM52	56	0.0075187969924812	128.03897235717	0.995378210255959	0.692207792207792	0	56
HEALTHY	11246-3	Q8TDL5	BPIFB1	60	0.00662251655629139	40.0123196209642	0.982542282810652	0.75819209039548	5	55
MILD DEGENERATION	11246-3	Q8TDL5	BPIFB1	55	0.00746268656716418	106.717772635885	0.991926492898384	0.711784511784512	0	55
HEALTHY	11257-1	P09417	QDPR	54	0.00628930817610063	12.4757080060057	0.937391778170795	0.856743535988819	3	51
MILD DEGENERATION	11257-1	P09417	QDPR	51	0.00704225352112676	45.8266839032471	0.971002642868411	0.792156862745098	0	51
HEALTHY	11264-33	P47989	XDH	61	0.00671140939597315	89.8379653210399	0.98331618053656	0.734426229508197	4	57
MILD DEGENERATION	11264-33	P47989	XDH	57	0.00757575757575758	136.886396607954	1	0.677318295739348	0	57
HEALTHY	11293-14	Q6UXK5	LRRN1	65	0.00704225352112676	148.623779752262	1	0.672596153846154	21	44
MILD DEGENERATION	11293-14	Q6UXK5	LRRN1	44	0.0062111801242236	20.6569457900826	0.834803434216765	0.791754756871036	0	44
HEALTHY	11347-9	P37837	TALDO1	48	0.00606060606060606	8.60003628562384	0.837436256073105	0.865248226950355	11	37
MILD DEGENERATION	11347-9	P37837	TALDO1	37	0.00588235294117647	16.4337982895745	0.684252702472973	0.785285285285285	0	37
HEALTHY	11350-30	Q9UNE7	STUB1	60	0.00657894736842105	40.9632483373347	0.979903100040748	0.753672316384181	18	42
MILD DEGENERATION	11350-30	Q9UNE7	STUB1	42	0.00662251655629139	29.4609006150931	0.790724032330826	0.793263646922184	0	42
HEALTHY	11369-23	P11766	ADH5	56	0.00641025641025641	28.4479151823659	0.927836693008249	0.777272727272727	30	26
MILD DEGENERATION	11369-23	P11766	ADH5	27	0.00602409638554217	25.5794840328126	0.468490083912526	0.809116809116809	1	26
HEALTHY	11388-75	Q14508	WFDC2	50	0.00617283950617284	14.2609139204604	0.854216365961161	0.830204081632653	6	44
MILD DEGENERATION	11388-75	Q14508	WFDC2	45	0.00694444444444444	64.6439151214835	0.804795249185146	0.722222222222222	1	44
HEALTHY	11391-69	Q03426	MVK	61	0.00684931506849315	117.939785499485	0.941637029123114	0.681420765027322	12	49
MILD DEGENERATION	11391-69	Q03426	MVK	51	0.0072463768115942	115.750321373066	0.899418447940298	0.688627450980392	2	49
HEALTHY	11421-10	Q9H223	EHD4	35	0.00564971751412429	6.67033424498273	0.562789817977039	0.845378151260504	13	22
MILD DEGENERATION	11421-10	Q9H223	EHD4	23	0.00588235294117647	12.3903812863057	0.396845093126283	0.845849802371541	1	22
HEALTHY	11438-6	P25686	DNAJB2	45	0.00598802395209581	21.0365174334135	0.724418272275286	0.777777777777778	9	36
MILD DEGENERATION	11438-6	P25686	DNAJB2	38	0.00645161290322581	43.8533624903294	0.645298921736882	0.705547652916074	2	36
HEALTHY	11440-58	O14543	SOCS3	47	0.00606060606060606	14.6138056006904	0.776089238870287	0.800185013876041	9	38
MILD DEGENERATION	11440-58	O14543	SOCS3	40	0.00662251655629139	56.9226158964619	0.657612558314287	0.673076923076923	2	38
HEALTHY	11441-11	P06737	PYGL	36	0.00568181818181818	6.68728694312738	0.593253168983545	0.858730158730159	15	21
MILD DEGENERATION	11441-11	P06737	PYGL	22	0.00598802395209581	11.6020300051645	0.347372932517254	0.844155844155844	1	21
HEALTHY	11444-49	Q9H1D9	POLR3F	40	0.00578034682080925	13.675048286412	0.645295472132882	0.797435897435897	27	13
MILD DEGENERATION	11444-49	Q9H1D9	POLR3F	13	0.00546448087431694	2.53690405309328	0.138920220957947	0.794871794871795	0	13
HEALTHY	11490-42	P11441	UBL4A	11	0.00485436893203884	0	0.145642738149611	1	4	7
MILD DEGENERATION	11490-42	P11441	UBL4A	7	0.00515463917525773	0	0.069430548056029	1	0	7
HEALTHY	11493-169	Q96FJ2	DYNLL2	15	0.005	0.59448973771633	0.18708962860384	0.933333333333333	5	10
MILD DEGENERATION	11493-169	Q96FJ2	DYNLL2	10	0.0053475935828877	0.643335461873748	0.103057236317699	0.888888888888889	0	10
HEALTHY	11516-7	P07148	FABP1	56	0.00649350649350649	69.2913663235433	0.848174384632479	0.673376623376623	5	51
MILD DEGENERATION	11516-7	P07148	FABP1	52	0.00735294117647059	229.751440775382	0.78784682351182	0.549773755656109	1	51
HEALTHY	11544-39	Q92576	PHF3	26	0.00537634408602151	5.85810765965461	0.366191603144227	0.806153846153846	10	16
MILD DEGENERATION	11544-39	Q92576	PHF3	20	0.00591715976331361	15.6329234415272	0.181425430873354	0.631578947368421	4	16
HEALTHY	11547-84	O15146	MUSK	45	0.00602409638554217	24.6109203881348	0.699490543476848	0.74040404040404	6	39
MILD DEGENERATION	11547-84	O15146	MUSK	40	0.00675675675675676	77.9897423547249	0.586988322725351	0.6	1	39
HEALTHY	11572-4	P50570	DNM2	34	0.00564971751412429	20.40202500518	0.454780928330956	0.71301247771836	12	22
MILD DEGENERATION	11572-4	P50570	DNM2	22	0.00598802395209581	24.1671616105948	0.256972292106317	0.640692640692641	0	22
HEALTHY	11601-26	Q14562	DHX8	23	0.00529100529100529	4.77950501382907	0.312259833614735	0.806324110671937	10	13
MILD DEGENERATION	11601-26	Q14562	DHX8	16	0.00581395348837209	15.8603330194398	0.124808759487737	0.7	3	13
HEALTHY	11608-5	Q9GZQ8	MAP1LC3B	6	0.00467289719626168	0	0.0759792498562067	1	2	4
MILD DEGENERATION	11608-5	Q9GZQ8	MAP1LC3B	4	0.00465116279069768	0.0769230769230769	0.0316186507573778	0.833333333333333	0	4
HEALTHY	11614-29	P84090	ERH	14	0.00515463917525773	3.10971567842277	0.173385751161403	0.813186813186813	4	10
MILD DEGENERATION	11614-29	P84090	ERH	11	0.00546448087431694	6.81032913435553	0.0864086135537692	0.727272727272727	1	10
HEALTHY	11664-32	Q8N6H7	ARFGAP2	11	0.00497512437810945	0.599206349206349	0.122363594543586	0.890909090909091	4	7
MILD DEGENERATION	11664-32	Q8N6H7	ARFGAP2	8	0.004739336492891	0.285714285714286	0.0419383195684907	0.928571428571429	1	7
HEALTHY	11669-39	Q9H2Y9	SLCO5A1	64	0.00709219858156028	260.936295509163	0.878170455545922	0.557539682539683	32	32
MILD DEGENERATION	11669-39	Q9H2Y9	SLCO5A1	32	0.00636942675159236	66.1092477101752	0.391856696760118	0.574596774193548	0	32
HEALTHY	11671-19	P55201	BRPF1	29	0.00561797752808989	16.9184799687228	0.35601849726973	0.726600985221675	16	13
MILD DEGENERATION	11671-19	P55201	BRPF1	14	0.00574712643678161	12.6621999422353	0.103820192192019	0.714285714285714	1	13
HEALTHY	11816-84	O60674	JAK2	14	0.00510204081632653	3.2832839874464	0.144901282342175	0.769230769230769	5	9
MILD DEGENERATION	11816-84	O60674	JAK2	10	0.00490196078431373	3.07630374011953	0.0597789724164937	0.666666666666667	1	9
HEALTHY	11830-48	Q06124	PTPN11	28	0.00578034682080925	97.3243690605783	0.370160655488991	0.727513227513227	27	1
MILD DEGENERATION	11830-48	Q06124	PTPN11	1	0.00450450450450451	0	0.01056738128044		0	1
HEALTHY	12014-19	Q03393	PTS	53	0.00662251655629139	160.434250477263	0.677355773997258	0.549346879535559	31	22
MILD DEGENERATION	12014-19	Q03393	PTS	22	0.00598802395209581	26.1449495766236	0.22877522900758	0.597402597402597	0	22
HEALTHY	12034-28	Q01518	CAP1	58	0.00675675675675676	145.410498279433	0.782643596192263	0.566848154869934	34	24
MILD DEGENERATION	12034-28	Q01518	CAP1	24	0.00606060606060606	80.3869998334297	0.252072460699243	0.503623188405797	0	24
HEALTHY	12338-27	Q63HQ2	EGFLAM	8	0.00476190476190476	0.462887989203779	0.0898930757784612	0.928571428571429	7	1
MILD DEGENERATION	12338-27	Q63HQ2	EGFLAM	1	0.00450450450450451	0	0.01056738128044		0	1
HEALTHY	12372-50	P06753	TPM3	65	0.00757575757575758	776.664597887463	0.804426702536973	0.479807692307692	21	44
MILD DEGENERATION	12372-50	P06753	TPM3	44	0.00735294117647059	971.321958613958	0.452237292581867	0.372093023255814	0	44
HEALTHY	12386-11	Q9H4A4	RNPEP	36	0.00613496932515337	187.655899547338	0.385046958666517	0.538095238095238	29	7
MILD DEGENERATION	12386-11	Q9H4A4	RNPEP	7	0.00492610837438424	4.12860310035163	0.0398506770671184	0.619047619047619	0	7
HEALTHY	12396-19	Q6NVY1	HIBCH	3	0.00450450450450451	1.30907369850218	0.0231746949989701	0.333333333333333	0	3
MILD DEGENERATION	12396-19	Q6NVY1	HIBCH	8	0.00523560209424084	52.9105707332714	0.0687340813350845	0.678571428571429	5	3
HEALTHY	12399-194	Q8IVM0	CCDC50	3	0.00390625	0	0.0105271949892008	1	2	1
MILD DEGENERATION	12399-194	Q8IVM0	CCDC50	1	0.00416666666666667	0	0.00527863122858741		0	1
HEALTHY	12411-60	P61244	MAX	14	0.00526315789473684	7.58005048374452	0.113571484272409	0.703296703296703	8	6
MILD DEGENERATION	12411-60	P61244	MAX	6	0.00440528634361234	6.68181818181818	0.0186737761407035	0.666666666666667	0	6
HEALTHY	12423-38	Q9NQ94	A1CF	29	0.00571428571428571	102.81597618735	0.304104388196187	0.544334975369458	5	24
MILD DEGENERATION	12423-38	Q9NQ94	A1CF	27	0.00649350649350649	398.027751127514	0.225902125796586	0.393162393162393	3	24
HEALTHY	12432-23	Q9HB71	CACYBP	3	0.00381679389312977	0	0.00725942070543499	1	2	1
MILD DEGENERATION	12432-23	Q9HB71	CACYBP	1	0.00316455696202532	0	0.000143544545905689		0	1
HEALTHY	12446-49	P08263	GSTA1	15	0.00515463917525773	41.8839761126984	0.110548092203171	0.628571428571429	12	3
MILD DEGENERATION	12446-49	P08263	GSTA1	3	0.0050761421319797	4.44273238425355	0.0240881539101627	0.666666666666667	0	3
HEALTHY	12448-246	P30419	NMT1	19	0.00546448087431694	255.126343908916	0.143099502841783	0.555555555555556	15	4
MILD DEGENERATION	12448-246	P30419	NMT1	4	0.00434782608695652	87.575	0.0061430732063578	0.333333333333333	0	4
HEALTHY	12466-7	P09651	HNRNPA1	1	0.00363636363636364	0	0.00198293870665253		1	0
MILD DEGENERATION	12466-7	P09651	HNRNPA1	0		0	1.04735265445724e-16		0	0
HEALTHY	12494-99	P60520	GABARAPL2	3	0.00454545454545455	0	0.0205916170963841	1	3	0
MILD DEGENERATION	12494-99	P60520	GABARAPL2	0		0	1.04735265445724e-16		0	0
HEALTHY	12500-88	Q9UBT2	UBA2	16	0.00552486187845304	143.754097261472	0.0962319511497782	0.516666666666667	12	4
MILD DEGENERATION	12500-88	Q9UBT2	UBA2	4	0.004739336492891	0.576042565429968	0.0221609028256853	0.833333333333333	0	4
HEALTHY	12513-8	Q9NZD2	GLTP	17	0.00546448087431694	69.6474503819137	0.09865185644965	0.522058823529412	8	9
MILD DEGENERATION	12513-8	Q9NZD2	GLTP	9	0.0050251256281407	97.3670673352316	0.0181769818038739	0.333333333333333	0	9
HEALTHY	12591-27	O60890	OPHN1	1	0.00353356890459364	0	0.00145745776916763		1	0
MILD DEGENERATION	12591-27	O60890	OPHN1	0		0	1.04735265445724e-16		0	0
HEALTHY	12599-10	Q86UX7	FERMT3	14	0.00529100529100529	10.4412907704786	0.124950413159029	0.692307692307692	12	2
MILD DEGENERATION	12599-10	Q86UX7	FERMT3	2	0.0036101083032491	0	0.000693230622559547	1	0	2
HEALTHY	12637-7	P43155	CRAT	7	0.00432900432900433	9.76666666666666	0.0161361062760092	0.523809523809524	4	3
MILD DEGENERATION	12637-7	P43155	CRAT	3	0.00396825396825397	3.48333333333333	0.00229933267637715	0.333333333333333	0	3
HEALTHY	12649-80	P40926	MDH2	1	0.00353356890459364	0	0.00145745776916763		1	0
MILD DEGENERATION	12649-80	P40926	MDH2	0		0	1.04735265445724e-16		0	0
HEALTHY	12667-2	Q9Y2T3	GDA	15	0.00529100529100529	206.348863917213	0.0707303782889851	0.485714285714286	10	5
MILD DEGENERATION	12667-2	Q9Y2T3	GDA	6	0.0050251256281407	241.543266519765	0.0171177544217837	0.466666666666667	1	5
HEALTHY	12675-14	P14868	DARS1	2	0.00350877192982456	0	0.00128541860479132	1	1	1
MILD DEGENERATION	12675-14	P14868	DARS1	1	0.00350877192982456	0	0.000268490999357373		0	1
HEALTHY	12678-66	P09012	SNRPA	0		0	0		0	0
MILD DEGENERATION	12678-66	P09012	SNRPA	1	0.00350877192982456	0	0.000268490999357375		1	0
HEALTHY	12707-26	Q14195	DPYSL3	0		0	0		0	0
MILD DEGENERATION	12707-26	Q14195	DPYSL3	1	0.00279329608938548	0	1.56459297188143e-05		1	0
HEALTHY	12709-63	Q92522	H1-10	7	0.00485436893203884	34.5806879882199	0.0237949317571686	0.619047619047619	1	6
MILD DEGENERATION	12709-63	Q92522	H1-10	8	0.0050251256281407	369.546018082331	0.0114902301156378	0.214285714285714	2	6
HEALTHY	12714-38	O75843	AP1G2	3	0.00392156862745098	187.083333333333	0.00374537863428574	0	3	0
MILD DEGENERATION	12714-38	O75843	AP1G2	0		0	1.04735265445724e-16		0	0
HEALTHY	12731-12	Q6IQ23	PLEKHA7	1	0.00348432055749129	0	0.000795104414548984		1	0
MILD DEGENERATION	12731-12	Q6IQ23	PLEKHA7	0		0	1.04735265445724e-16		0	0
HEALTHY	12764-3	Q92556	ELMO1	13	0.00518134715025907	654.824695533301	0.0385863914619013	0.243589743589744	12	1
MILD DEGENERATION	12764-3	Q92556	ELMO1	1	0.00226244343891403	0	3.6579652449141e-07		0	1
HEALTHY	12775-6	O15347	HMGB3	2	0.00288184438040346	94	7.720939832316e-05	0	2	0
MILD DEGENERATION	12775-6	O15347	HMGB3	0		0	1.04735265445724e-16		0	0
HEALTHY	12975-11	P35900	KRT20	2	0.00350877192982456	94	0.00079544215929585	0	0	2
MILD DEGENERATION	12975-11	P35900	KRT20	2	0.00280898876404494	86	1.56544772478512e-05	0	0	2
HEALTHY	13098-93	O43915	VEGFD	0		0	0		0	0
MILD DEGENERATION	13098-93	O43915	VEGFD	1	0.00279329608938548	0	1.56459297188116e-05		1	0
HEALTHY	13102-1	Q96BQ1	FAM3D	1	0.00263852242744063	0	1.63907416167216e-05		0	1
MILD DEGENERATION	13102-1	Q96BQ1	FAM3D	5	0.00367647058823529	337	0.00066957675777422	0.1	4	1
HEALTHY	13116-25	Q8N6Q3	CD177	1	0.00213219616204691	0	3.37888275166242e-07		1	0
MILD DEGENERATION	13116-25	Q8N6Q3	CD177	0		0	1.04735265445724e-16		0	0
HEALTHY	13432-9	Q5T4F4	ZFYVE27	2	0.00353356890459364	186	0.000795442302824145	0	1	1
MILD DEGENERATION	13432-9	Q5T4F4	ZFYVE27	1	1	0	1.07353647081868e-16		0	1
HEALTHY	13435-31	Q6UXL0	IL20RB	2	0.00266666666666667	94	1.63977070407493e-05	0	1	1
MILD DEGENERATION	13435-31	Q6UXL0	IL20RB	1	1	0	1.09972028718011e-16		0	1
HEALTHY	13497-34	O75822	EIF3J	1	0.00226757369614512	0	1.5909633195751e-06		1	0
MILD DEGENERATION	13497-34	O75822	EIF3J	0		0	1.04735265445724e-16		0	0
HEALTHY	13553-4	Q8IWE4	DCUN1D3	1	0.2	0	0		1	0
MILD DEGENERATION	13553-4	Q8IWE4	DCUN1D3	0		0	1.04735265445724e-16		0	0
HEALTHY	13708-56	O60259	KLK8	1	0.2	0	0		1	0
MILD DEGENERATION	13708-56	O60259	KLK8	0		0	1.04735265445724e-16		0	0
HEALTHY	13738-8	P08476	INHBA	3	0.333333333333333	3	0	0	3	0
MILD DEGENERATION	13738-8	P08476	INHBA	0		0	1.04735265445724e-16		0	0
HEALTHY	13747-9	P23280	CA6	1	0.2	0	0		1	0
MILD DEGENERATION	13747-9	P23280	CA6	0		0	1.04735265445724e-16		0	0

## Sheet: S4
Community	SeqId	UniProt	EntrezGeneSymbol	Classification	Degree	Betweenness	Log2 fold-change	lower.CL	upper.CL
D	10042-8	Q96BR1	SGK3	non-receptor serine/threonine protein kinase	5	4.27181766359214	-0.485683002947279	-0.955780613541706	-0.0155853923528519
D	10053-5	Q13418	ILK	non-receptor serine/threonine protein kinase	2	0.349218023355954	0.691923329834372	0.290772198090327	1.09307446157842
C	10075-75	Q9BR61	ACBD6		2	0.232683982683983	0.497902520166131	0.00499745237009808	0.990807587962164
K	10075-75	Q9BR61	ACBD6		2	2	0.497902520166131	0.00499745237009808	0.990807587962164
D	10082-251	P07196	NEFL	intermediate filament	6	11.5749256760924	0.592386335685727	0.0845500213128879	1.10022265005857
D	10336-3	Q9UNE7	STUB1	ubiquitin-protein ligase	3	1.33672527127083	0.499228742959118	0.029283089125303	0.969174396792934
K	10336-3	Q9UNE7	STUB1	ubiquitin-protein ligase	1	0	0.499228742959118	0.029283089125303	0.969174396792934
D	10370-21	P42224	STAT1	DNA-binding transcription factor	5	6.59274958947719	0.434743076783743	0.00905702441248196	0.860429129155004
D	10418-36	Q86Y82	STX12	SNARE protein	3	1.93413611545687	-0.506074409945463	-1.02734644326105	0.0151976233701231
B	10439-57	P19961	AMY2B	amylase	4	4.79528873291885	-0.715206099767517	-1.16147753560871	-0.26893466392632
D	10442-1	Q8WZ59	TMEM190		10	30.0105625199099	-0.56338345357607	-1.03076684111106	-0.0960000660410843
C	10507-166	P26436	ACRV1		4	2.15549158191841	-0.609564219067406	-1.05342827482974	-0.165700163305074
C	10575-31	Q9UHX1	PUF60	RNA splicing factor	2	0.232683982683983	0.488763469957702	0.0249317713094792	0.952595168605925
D	10608-9	P15515	HTN1		9	16.8642494971063	-0.49299957235724	-0.962363974541551	-0.0236351701729299
D	10620-21	P08118	MSMB	intercellular signal molecule	3	0.808412297941758	-0.444081952760697	-1.03257728809446	0.144413382573066
H	10620-21	P08118	MSMB	intercellular signal molecule	1	0	-0.444081952760697	-1.03257728809446	0.144413382573066
D	10704-91	Q12912	IRAG2	scaffold/adaptor protein	6	12.9835968181872	-0.519379619034407	-0.976585005112204	-0.0621742329566093
D	10737-96	P30740	SERPINB1	protease inhibitor	4	4.57963243538676	0.500895960741406	0.0552134785537013	0.946578442929111
E	10738-11	Q9UBX5	FBLN5	extracellular matrix structural protein	12	44.2737477041646	-0.427499776868044	-0.924487699881426	0.0694881461453387
D	10756-34	Q969E3	UCN3		4	4.6523723380768	-0.437414559011723	-0.848057687626983	-0.0267714303964624
D	10816-150	Q9UKJ1	PILRA	immunoglobulin receptor superfamily	5	2.765517731037	-1.60689860624509	-2.08526234545996	-1.12853486703023
D	10855-55	O15031	PLXNB2	transmembrane signal receptor	4	1.51260201587946	-0.631672009691434	-1.18561921662636	-0.0777248027565062
G	10855-55	O15031	PLXNB2	transmembrane signal receptor	1	0	-0.631672009691434	-1.18561921662636	-0.0777248027565062
D	10900-272	Q93045	STMN2	non-motor microtubule binding protein	3	0.570498351471782	-0.522295138728484	-0.99239274932291	-0.0521975281340566
E	10907-116	Q9P121	NTM	immunoglobulin	4	1.5488287435298	-0.424800813805218	-1.00927009103529	0.159668463424853
G	10907-116	Q9P121	NTM	immunoglobulin	1	0	-0.424800813805218	-1.00927009103529	0.159668463424853
D	10916-44	Q13018	PLA2R1	membrane trafficking regulatory protein	8	11.9188535856584	-0.620838963348294	-1.24229307996914	0.000615153272552904
D	10948-14	Q8IV08	PLD3	phospholipase	2	0.147938289191887	-0.748796138096818	-1.20878732686083	-0.288804949332803
B	10970-3	Q13508	ART3	transferase	3	1.34722317305108	-0.587993909505692	-1.06811539624009	-0.107872422771298
B	10980-11	P22303	ACHE	esterase	7	12.6548582644802	-0.602569925564095	-1.22402404218494	0.0188841910567517
E	11098-1	O00764	PDXK	kinase	5	2.93510658425492	0.694877938587746	0.209819905938403	1.17993597123709
E	11102-22	Q9BYZ8	REG4	membrane trafficking regulatory protein	8	6.30024305895527	-0.688273366474479	-1.22006453703661	-0.156482195912347
E	11117-2	Q8TB22	SPATA20		7	3.99018592577835	0.629407310992376	0.0960196602802691	1.16279496170448
E	11121-56	Q2TAL6	VWC2		7	4.10702466837313	-0.589458843123258	-1.09940152202255	-0.0795161642239668
E	11135-5	Q7Z7F7	MRPL55	ribosomal protein	3	0.663231161683174	-0.530495578888601	-0.969585717493642	-0.0914054402835586
E	11137-43	P32927	CSF2RB	transmembrane signal receptor	8	4.86399107153518	-0.59077974935978	-1.05565416587311	-0.12590533284645
E	11152-46	Q9UKR3	KLK13	serine protease	6	3.80037624945786	-0.641476053388178	-1.12653408603752	-0.156418020738835
E	11171-25	P21333	FLNA		3	0.839760053804532	0.475760009327358	-0.112735326005316	1.06425534466003
E	11184-51	P10645	CHGA		6	0.884897561209405	-0.604786738518687	-1.15762023785858	-0.0519532391787957
C	11186-12	Q8NDY8	TMEM52		6	8.17931283634918	-0.571814489307689	-1.00504754607191	-0.138581432543467
C	11246-3	Q8TDL5	BPIFB1		5	1.35909129727371	-0.497502138326626	-0.96133383697485	-0.0336704396784031
E	11257-1	P09417	QDPR	reductase	3	0.410432274597772	0.488634682352205	0.000610268375253409	0.976659096329156
B	11264-33	P47989	XDH	oxidoreductase	4	6.05595498308909	-0.935258028239896	-1.39246341431793	-0.478052642161859
C	11293-14	Q6UXK5	LRRN1	transmembrane signal receptor	21	276.569199790604	-0.430740176838091	-0.963199060707497	0.101718707031316
D	11347-9	P37837	TALDO1	aldolase	11	46.1434014094421	-0.500513586903336	-0.975461970593332	-0.0255652032133405
D	11350-30	Q9UNE7	STUB1	ubiquitin-protein ligase	18	178.320079219832	0.46390442705195	-0.0116952009692106	0.93950405507311
D	11369-23	P11766	ADH5	dehydrogenase	30	390.422271167285	0.625945716767888	-0.00749289995621449	1.25938433349199
J	11369-23	P11766	ADH5	dehydrogenase	1	0	0.625945716767888	-0.00749289995621449	1.25938433349199
D	11388-75	Q14508	WFDC2	protease inhibitor	6	8.4486499410594	-0.426852712866599	-0.970201524302917	0.11649609856972
K	11388-75	Q14508	WFDC2	protease inhibitor	1	0	-0.426852712866599	-0.970201524302917	0.11649609856972
C	11391-69	Q03426	MVK	carbohydrate kinase	12	50.6764465128213	0.427433291586459	-0.048166336434701	0.90303291960762
K	11391-69	Q03426	MVK	carbohydrate kinase	2	2	0.427433291586459	-0.048166336434701	0.90303291960762
E	11421-10	Q9H223	EHD4	membrane traffic protein	13	15.9832473734036	0.583499129169454	0.127140092725378	1.03985816561353
C	11438-6	P25686	DNAJB2	chaperone	9	19.3068662437381	-0.51279396844664	-1.11607464285819	0.0904867059649068
G	11438-6	P25686	DNAJB2	chaperone	2	1	-0.51279396844664	-1.11607464285819	0.0904867059649068
D	11440-58	O14543	SOCS3	kinase modulator	9	23.2294284220072	-0.589833502510133	-1.11126606246827	-0.0684009425519924
H	11440-58	O14543	SOCS3	kinase modulator	2	12	-0.589833502510133	-1.11126606246827	-0.0684009425519924
E	11441-11	P06737	PYGL	glycosyltransferase	15	29.7127549304883	0.704422552688674	0.155028336136667	1.25381676924068
I	11441-11	P06737	PYGL	glycosyltransferase	1	0	0.704422552688674	0.155028336136667	1.25381676924068
E	11444-49	Q9H1D9	POLR3F	DNA metabolism protein	27	249.306518808329	-0.457928908967064	-0.89317591060889	-0.0226819073252382
E	11490-42	P11441	UBL4A		4	2.52480588731528	-0.559987608875006	-1.02381930752323	-0.0961559102267831
C	11493-169	Q96FJ2	DYNLL2	microtubule or microtubule-binding cytoskeletal protein	5	0.826104089701918	-0.489828155522577	-0.962843874884904	-0.0168124361602498
B	11516-7	P07148	FABP1	transfer/carrier protein	5	3.43033830113026	-1.06865038995758	-1.65011111999082	-0.487189659924338
H	11516-7	P07148	FABP1	transfer/carrier protein	1	0	-1.06865038995758	-1.65011111999082	-0.487189659924338
C	11544-39	Q92576	PHF3	general transcription factor	10	23.509866069128	0.532180091537718	0.0857384719241164	0.97862171115132
J	11544-39	Q92576	PHF3	general transcription factor	4	33	0.532180091537718	0.0857384719241164	0.97862171115132
B	11547-84	O15146	MUSK	transmembrane signal receptor	6	10.736429668186	-0.493835029365908	-1.03722327047174	0.0495532117399236
H	11547-84	O15146	MUSK	transmembrane signal receptor	1	0	-0.493835029365908	-1.03722327047174	0.0495532117399236
E	11572-4	P50570	DNM2	membrane traffic protein	12	26.8408650373159	-0.46159253710521	-0.908775109839054	-0.0144099643713667
C	11601-26	Q14562	DHX8	RNA helicase	10	23.4980106807981	0.443612278000028	-0.0642240363741008	0.951448592374157
I	11601-26	Q14562	DHX8	RNA helicase	3	48	0.443612278000028	-0.0642240363741008	0.951448592374157
E	11608-5	Q9GZQ8	MAP1LC3B	non-motor microtubule binding protein	2	0	-0.563112301915653	-1.19398070817215	0.0677561043408481
C	11614-29	P84090	ERH	DNA-binding transcription factor	4	3.454329004329	0.515209303196222	0.0371454482576954	0.993273158134749
J	11614-29	P84090	ERH	DNA-binding transcription factor	1	0	0.515209303196222	0.0371454482576954	0.993273158134749
C	11664-32	Q8N6H7	ARFGAP2	GTPase-activating protein	4	3.67436452436453	0.440275152966962	0.0195887979678915	0.860961507966033
I	11664-32	Q8N6H7	ARFGAP2	GTPase-activating protein	1	0	0.440275152966962	0.0195887979678915	0.860961507966033
D	11669-39	Q9H2Y9	SLCO5A1	transporter	32	535.099086968907	-0.442580051818394	-0.98739603703875	0.102235933401962
C	11671-19	P55201	BRPF1	zinc finger transcription factor	16	73.8165658269336	0.47387232518094	0.0265044273739643	0.921240222987915
H	11671-19	P55201	BRPF1	zinc finger transcription factor	1	0	0.47387232518094	0.0265044273739643	0.921240222987915
C	11816-84	O60674	JAK2	non-receptor tyrosine protein kinase	5	7.5403410315175	0.604318445343294	0.102553257354587	1.106083633332
J	11816-84	O60674	JAK2	non-receptor tyrosine protein kinase	1	0	0.604318445343294	0.102553257354587	1.106083633332
C	11830-48	Q06124	PTPN11	protein phosphatase	27	341.162207475389	0.443666840952354	-0.0364546457820394	0.923788327686747
E	12014-19	Q03393	PTS		31	453.562143211112	0.485325888070731	0.00696214885586288	0.963689627285599
E	12034-28	Q01518	CAP1	actin or actin-binding cytoskeletal protein	34	365.158761755154	0.486212896362236	0.0423488405993812	0.93007695212509
E	12338-27	Q63HQ2	EGFLAM	cell adhesion molecule	7	26.0785684559842	-0.563024418847178	-1.10859943768336	-0.0174494000109998
B	12372-50	P06753	TPM3	actin binding motor protein	21	247.236100716094	0.461494501521002	-0.0141051265001578	0.937094129542162
B	12386-11	Q9H4A4	RNPEP		29	426.070542290788	0.440168984714369	-0.0937590299978071	0.974096999426545
H	12396-19	Q6NVY1	HIBCH	hydrolase	5	49	0.773848346904638	0.342918633209151	1.20477806060013
B	12399-194	Q8IVM0	CCDC50		2	0	0.441158078442716	-0.0109468863804747	0.893263043265907
B	12411-60	P61244	MAX	basic helix-loop-helix transcription factor	8	25.6548817405366	0.540120339804233	0.110052324240636	0.970188355367829
E	12423-38	Q9NQ94	A1CF	RNA metabolism protein	5	6.29076525214406	-0.431294484746548	-0.851980839745619	-0.0106081297474768
I	12423-38	Q9NQ94	A1CF	RNA metabolism protein	3	44	-0.431294484746548	-0.851980839745619	-0.0106081297474768
B	12432-23	Q9HB71	CACYBP	ubiquitin-protein ligase	2	0	0.450123890539139	0.00294131780529505	0.897306463272983
B	12446-49	P08263	GSTA1	transferase	12	143.009206708806	-0.963135041187379	-1.43615076055073	-0.49011932182403
B	12448-246	P30419	NMT1	transferase	15	278.81014314865	-0.556335611649057	-1.10916911098895	-0.00350211230916653
B	12466-7	P09651	HNRNPA1	RNA processing factor	1	0	0.50458568578715	0.0397112692738207	0.96946010230048
B	12494-99	P60520	GABARAPL2	non-motor microtubule binding protein	3	2.39015151515152	-0.521615493614709	-0.986201216315558	-0.0570297709138605
B	12500-88	Q9UBT2	UBA2	ubiquitin-protein ligase	12	171.661226942852	0.534663745732188	0.0939717710429326	0.975355720421443
B	12513-8	Q9NZD2	GLTP	transfer/carrier protein	8	80.157177746967	0.555949717409158	0.0913639947083088	1.02053544011001
B	12591-27	O60890	OPHN1	GTPase-activating protein	1	0	0.452209433469854	0.0319656616608416	0.872453205278866
B	12599-10	Q86UX7	FERMT3		12	69.1199045778022	-0.481045806009929	-0.920324667773338	-0.0417669442465206
B	12637-7	P43155	CRAT	acyltransferase	4	2.6669925231138	0.44402986794906	-0.0638064464250682	0.951866182323189
B	12649-80	P40926	MDH2	dehydrogenase	1	0	-0.473259921613176	-0.889047280575838	-0.0574725626505146
B	12667-2	Q9Y2T3	GDA	deaminase	10	208.339579534636	-0.800077855559893	-1.25218282038308	-0.347972890736703
F	12667-2	Q9Y2T3	GDA	deaminase	1	0	-0.800077855559893	-1.25218282038308	-0.347972890736703
B	12675-14	P14868	DARS1	aminoacyl-tRNA synthetase	1	0	-0.479799367109887	-0.943060461545503	-0.0165382726742714
F	12678-66	P09012	SNRPA	RNA splicing factor	1	0	0.715867472744989	0.206336759184032	1.22539818630595
F	12707-26	Q14195	DPYSL3	hydrolase	1	0	0.534098598731204	0.0599168554697383	1.00828034199267
B	12709-63	Q92522	H1-10	chromatin/chromatin-binding, or -regulatory protein	1	0	0.865136169339559	0.407930783261522	1.3223415554176
F	12709-63	Q92522	H1-10	chromatin/chromatin-binding, or -regulatory protein	2	4	0.865136169339559	0.407930783261522	1.3223415554176
B	12714-38	O75843	AP1G2	membrane traffic protein	3	177.217948717949	-0.521189311914474	-1.00248536577336	-0.0398932580555831
B	12731-12	Q6IQ23	PLEKHA7		1	0	-0.536061815971136	-1.00018115422262	-0.071942477719649
B	12764-3	Q92556	ELMO1	scaffold/adaptor protein	12	430.839504667352	-0.433600022574594	-0.851248167416312	-0.0159518777328763
B	12775-6	O15347	HMGB3	chromatin/chromatin-binding, or -regulatory protein	2	89	-0.509746732825292	-0.930045953418458	-0.0894475122321259
F	13098-93	O43915	VEGFD	growth factor	1	0	-0.536808539210953	-1.08683729014842	0.0132202117265119
F	13102-1	Q96BQ1	FAM3D	antimicrobial response protein	4	9	-0.486422442760429	-0.925701304523837	-0.0471435809970205
B	13432-9	Q5T4F4	ZFYVE27	membrane trafficking regulatory protein	1	0	-0.532530663751413	-1.00247631758485	-0.0625850099179746
B	13497-34	O75822	EIF3J	translation initiation factor	1	0	-0.8934363934625	-1.41953840679513	-0.367334380129868
A	13553-4	Q8IWE4	DCUN1D3	ubiquitin-protein ligase	1	0	0.524884862601699	0.0616237681660835	0.988145957037315
A	13708-56	O60259	KLK8	serine protease	1	0	-0.643964718746117	-1.09247374615979	-0.195455691332445
A	13738-8	P08476	INHBA	growth factor	3	3	-0.679833039118631	-1.22318185055495	-0.136484227682313
A	13747-9	P23280	CA6	dehydratase	1	0	-0.70322887396651	-1.20996525184528	-0.196492496087739

## Sheet: S5
UniProt	Classification
P43320	structural protein
P04049	non-receptor serine/threonine protein kinase
P51814	C2H2 zinc finger transcription factor
P19419	winged helix/forkhead transcription factor
P43080	calmodulin-related
Q14457	protease inhibitor
Q01968	phosphatase
O95238	winged helix/forkhead transcription factor
O43623	C2H2 zinc finger transcription factor
Q13303	NA
Q9Y253	DNA metabolism protein
P11473	C4 zinc finger nuclear receptor
Q86XE5	lyase
P09622	oxidoreductase
Q9UIF7	DNA glycosylase
Q13115	protein phosphatase
Q9H4I2	homeodomain transcription factor
Q96PQ1	immunoglobulin superfamily cell adhesion molecule
P00491	nucleotide kinase
Q9H3D4	P53-like transcription factor
P41235	C4 zinc finger nuclear receptor
Q96BR1	non-receptor serine/threonine protein kinase
O60885	NA
Q9GZT5	intercellular signal molecule
Q13618	ubiquitin-protein ligase
Q13490	protease inhibitor
P19878	protein-binding activity modulator
Q13951	DNA-binding transcription factor
P54274	NA
Q13418	non-receptor serine/threonine protein kinase
Q9H2C0	scaffold/adaptor protein
Q08050	NA
P54725	damaged DNA-binding protein
Q9NW38	ubiquitin-protein ligase
O75884	NA
Q13526	chaperone
P16885	phospholipase
Q9NUW8	phosphodiesterase
P25440	NA
Q9BR61	NA
O00189	membrane traffic protein
O95817	chaperone
Q14232	translation initiation factor
Q9UPW6	Lambda repressor-like transcription factor
P07196	intermediate filament
P49675	NA
P35520	lyase
P02489	chaperone
P07741	transferase
O95671	NA
Q9UNE7	ubiquitin-protein ligase
P09104	lyase
Q8N2W9	ubiquitin-protein ligase
Q13651	transmembrane signal receptor
P40763	DNA-binding transcription factor
P10914	winged helix/forkhead transcription factor
P05412	basic leucine zipper transcription factor
P00973	nucleotidyltransferase
P01106	basic helix-loop-helix transcription factor
P84022	DNA-binding transcription factor
Q15796	DNA-binding transcription factor
P29460|Q9NPF7	NA
P16234	transmembrane signal receptor
P29459|P29460	NA
P42224	DNA-binding transcription factor
P42226	DNA-binding transcription factor
Q9Y5C1	intercellular signal molecule
Q9ULT6	NA
Q07820	NA
Q15327	NA
Q86Y82	SNARE protein
Q6ZMJ2	serine protease
Q9NVQ4	NA
Q9NQX5	NA
O43286	glycosyltransferase
O14653	SNARE protein
P43631	immunoglobulin receptor superfamily
P08195	NA
Q3SXP7	NA
P20933	protease
P15509	transmembrane signal receptor
P19961	amylase
Q9H6B4	NA
Q8WZ59	NA
O95445	apolipoprotein
Q9H361	RNA metabolism protein
Q6UWI4	scaffold/adaptor protein
Q02818	calmodulin-related
Q6UY09	cell adhesion molecule
Q9Y2G8	chaperone
Q6EBC2	interleukin superfamily
O95256	transmembrane signal receptor
Q13231	glycosidase
Q9Y5Q6	NA
P09923	phosphatase
Q9H6X2	cell adhesion molecule
Q6PKC3	NA
Q92956	transmembrane signal receptor
Q03403	intercellular signal molecule
P09238	metalloprotease
P13987	NA
P43358	scaffold/adaptor protein
P04843	glycosyltransferase
A8K7I4	ion channel
Q96A25	NA
Q68DV7	NA
O15173	transmembrane signal receptor
P26436	NA
Q6UWF3	NA
P12111	extracellular matrix structural protein
P32927	transmembrane signal receptor
Q9Y2W7	calmodulin-related
P41222	transfer/carrier protein
Q9BRK3	NA
Q08211	RNA helicase
P16444	protease
P28072	protease
P01111	small GTPase
P09874	DNA metabolism protein
Q02221	oxidase
Q8TCZ2	NA
Q8WU66	intercellular signal molecule
O00238	serine/threonine protein kinase receptor
O43561	NA
O43908	defense/immunity protein
Q8NFQ8	NA
P16278	galactosidase
Q8N6K0	NA
Q9HC56	cadherin
Q9NQX7	NA
Q96LB9	defense/immunity protein
Q8NC67	serine protease
Q7Z3D4	NA
O94933	transmembrane signal receptor
P55001	NA
P26572	protein modifying enzyme
O60676	NA
P61769	major histocompatibility complex protein
Q9UHX1	RNA splicing factor
Q6UX71	NA
Q6UW10	surfactant
Q9H5K3	NA
Q6UXF1	NA
O43181	oxidoreductase
Q9UNP4	transferase
Q5VY80	major histocompatibility complex protein
O14967	chaperone
P15516	NA
Q9HDC9	NA
Q5JTV8	NA
P15515	NA
O60568	protein modifying enzyme
Q6P4E1	NA
P25189	myelin protein
Q9NZ53	NA
P98164	NA
P08118	intercellular signal molecule
Q569H4	NA
P15941	cell adhesion molecule
Q1W4C9	protease inhibitor
Q8NDV1	NA
Q06481	protease inhibitor
Q9BUP3	oxidoreductase
Q8TD46	transmembrane signal receptor
Q6UXG2	NA
Q9BSI4	NA
Q96PB7	structural protein
Q8N9N2	NA
O15503	NA
Q9UJJ9	protein-binding activity modulator
Q5T7R7	NA
Q12846	SNARE protein
O15041	membrane-bound signaling molecule
P07988	scaffold/adaptor protein
Q9Y320	oxidoreductase
O95168	oxidoreductase
A4D1S0	NA
Q8IUB3	protease inhibitor
Q07954	apolipoprotein
Q5DX21	immunoglobulin
Q2UY09	extracellular matrix structural protein
Q9H7L9	NA
Q12912	scaffold/adaptor protein
O43555	peptide hormone
Q6X784	NA
A8K4G0	immunoglobulin receptor superfamily
P12821	metalloprotease
Q16401	protease
P0DMV8	Hsp70 family chaperone
P43405	non-receptor tyrosine protein kinase
Q8IZT8	transferase
Q9H3Q3	transferase
P30740	protease inhibitor
Q9UBX5	extracellular matrix structural protein
P09603	NA
Q96PX8	transmembrane signal receptor
Q9UBP4	membrane trafficking regulatory protein
Q9Y5E7	cadherin
Q8N8U2	NA
Q9H2U9	metalloprotease
Q9HC23	peptide hormone
Q969E3	NA
O60938	NA
P48058	transmembrane signal receptor
Q15363	vesicle coat protein
Q8IZP9	G-protein coupled receptor
Q8N6G5	glycosyltransferase
O95716	NA
Q6UXB4	membrane traffic protein
Q8N7C0	NA
Q496F6	immunoglobulin receptor superfamily
P50454	protease inhibitor
O43921	membrane-bound signaling molecule
Q12918	transmembrane signal receptor
P06126	major histocompatibility complex protein
Q5JVS0	RNA metabolism protein
Q9UKJ1	immunoglobulin receptor superfamily
Q6UXN7	primary active transporter
P17405	phosphodiesterase
P23142	NA
Q8N0Z9	immunoglobulin superfamily cell adhesion molecule
P0C6S8	transmembrane signal receptor
O75071	NA
Q9UBX8	glycosyltransferase
Q96QV1	protein-binding activity modulator
Q9UNA3	transferase
Q9P109	glycosyltransferase
Q6ZMC9	NA
Q6UXE8	immunoglobulin receptor superfamily
Q14213	transmembrane signal receptor
O14979	RNA metabolism protein
O15031	transmembrane signal receptor
Q6IN85	ATP synthase
Q9UBP0	non-motor microtubule binding protein
Q6PJG6	NA
P0C2L3	NA
Q08554	cadherin
Q6UWU4	NA
Q96G30	NA
Q6UWM7	glycosidase
Q99650	transmembrane signal receptor
O76038	calmodulin-related
Q86T26	serine protease
Q93045	non-motor microtubule binding protein
Q53RT3	viral or transposable element protein
Q9UNK0	SNARE protein
Q9P121	immunoglobulin
Q8IUC8	glycosyltransferase
O75871	cell adhesion molecule
Q13018	membrane trafficking regulatory protein
O14610	heterotrimeric G-protein
Q8WUJ1	transmembrane signal receptor
Q9BXU9	NA
P19256	immunoglobulin receptor superfamily
Q9H4M7	NA
Q86TD4	G-protein
O43752	SNARE protein
Q8IV08	phospholipase
P05387	ribosomal protein
Q6UVW9	defense/immunity protein
Q8IUN9	membrane traffic protein
P23434	NA
Q9NYM9	SNARE protein
Q9UL19	acyltransferase
P02765	protease inhibitor
P01236	peptide hormone
Q13508	transferase
P58062	protease inhibitor
Q96DR8	NA
Q8WVF2	NA
P01242	peptide hormone
P22303	esterase
P56975	growth factor
Q5S007	scaffold/adaptor protein
P02818	NA
P05113	NA
P21695	dehydrogenase
P01876|P01877	NA
Q05315	extracellular matrix protein
Q9Y5N5	methyltransferase
O00764	kinase
O00206	transmembrane signal receptor
Q9BYZ8	membrane trafficking regulatory protein
P04792	chaperone
P36222	glycosidase
P06733	lyase
Q9P273	NA
Q4LDE5	complement component
Q4V9L6	NA
Q8TBQ9	NA
Q6NUJ2	NA
Q8TB22	NA
Q9H0T7	small GTPase
Q8WUY8	acetyltransferase
Q2TAL6	NA
Q9NZD8	NA
O75962	guanyl-nucleotide exchange factor
Q8N3T6	NA
O95972	growth factor
O00305	voltage-gated ion channel
Q9UGC7	translation release factor
Q7Z7F7	ribosomal protein
Q13761	Runt transcription factor
P02452	extracellular matrix structural protein
O95841	intercellular signal molecule
Q30KQ4	NA
Q6ZVL6	NA
Q9Y458	Rel homology transcription factor
Q86YW5	immunoglobulin receptor superfamily
Q15399	transmembrane signal receptor
P12109	extracellular matrix structural protein
Q9UKR3	serine protease
Q14494	basic leucine zipper transcription factor
A8TX70	NA
Q6ZP65	membrane trafficking regulatory protein
Q969V5	NA
Q9H9V4	NA
Q8N0X7	NA
Q9NQ60	NA
Q5T6X4	NA
Q9NT68	NA
Q13613	phosphatase
Q96KG7	extracellular matrix protein
P21333	NA
Q7Z6M3	immunoglobulin receptor superfamily
Q9UPZ6	cell adhesion molecule
Q7L5N7	acyltransferase
P13647	NA
Q9BXA7	non-receptor serine/threonine protein kinase
Q92922	chromatin/chromatin-binding, or -regulatory protein
P10645	NA
P30793	hydrolase
Q8NDY8	NA
Q5QGZ9	NA
Q96TA2	metalloprotease
Q9GZM7	cysteine protease
P20823	DNA-binding transcription factor
Q9Y3P8	scaffold/adaptor protein
Q96BA8	NA
Q9NPY3	extracellular matrix structural protein
Q9Y606	lyase
Q99593	Rel homology transcription factor
P30613	kinase
P78310	NA
P26010	integrin
P21757	serine protease
Q9UK23	NA
Q15813	chaperone
Q8NBS9	chaperone
Q9UBS3	chaperone
P55291	cadherin
Q13363	transcription cofactor
P51580	methyltransferase
Q8TAT2	NA
Q8TEF2	NA
Q6P9G4	NA
Q05086	ubiquitin-protein ligase
Q9Y4P3	NA
Q7Z5B4	NA
O75460	c("tyrosine protein kinase receptor", "endoribonuclease")
Q6P4F2	oxidoreductase
P20061	NA
Q15113	serine protease
Q8IU80	serine protease
P04424	lyase
P22735	transferase
Q5T601	G-protein coupled receptor
Q8TDL5	NA
Q8N159	NA
P10746	hydrolase
O75427	scaffold/adaptor protein
O95428	metalloprotease
P09417	reductase
Q13477	cell adhesion molecule
Q8TC36	non-motor microtubule binding protein
Q9H4I3	NULL
P31415	calcium-binding protein
P47989	oxidoreductase
P00352	dehydrogenase
Q14242	NA
Q8WYQ3	NA
P0CG30	transferase
Q9NZR2	NA
P18850	NA
P13942	extracellular matrix structural protein
Q9UBS5	G-protein coupled receptor
Q99259	decarboxylase
Q14451	scaffold/adaptor protein
Q96JK2	ubiquitin-protein ligase
Q6GTX8	immunoglobulin receptor superfamily
P28906	cell adhesion molecule
Q9BQE4	NA
P00167	oxidoreductase
P49902	nucleotide phosphatase
P48730	non-receptor serine/threonine protein kinase
Q6AZY7	NA
Q6UXK5	transmembrane signal receptor
Q9ULS5	NA
Q04721	NA
Q99523	membrane traffic protein
Q92752	intercellular signal molecule
Q9Y3Z3	hydrolase
Q9H0M0	ubiquitin-protein ligase
Q8TEY5	NA
P32926	cadherin
P15918	endodeoxyribonuclease
P54278	DNA metabolism protein
P61457	dehydratase
O15297	protein phosphatase
Q6Q788	apolipoprotein
P49959	NA
Q96EP1	ubiquitin-protein ligase
A1KZ92	peroxidase
P78543	NA
P49760	non-receptor serine/threonine protein kinase
Q9BQ65	NA
P67870	kinase modulator
P42331	GTPase-activating protein
O75022	immunoglobulin receptor superfamily
Q9NPI8	NA
P51451	non-receptor tyrosine protein kinase
P37837	aldolase
O15460	protein modifying enzyme
Q9H9Q4	NA
Q8WZ42	structural protein
Q9NQ66	phospholipase
Q9GZV4	translation initiation factor
Q96DF8	NA
Q13322	scaffold/adaptor protein
P23921	reductase
P19971	glycosyltransferase
P55087	transporter
Q8IWA4	NA
Q6N022	NA
P54819	nucleotide kinase
P11766	dehydrogenase
Q9NRR6	phosphatase
Q96P66	G-protein coupled receptor
P17022	C2H2 zinc finger transcription factor
P58012	winged helix/forkhead transcription factor
P40394	dehydrogenase
Q9BX46	NA
P60891	nucleotide kinase
P53004	dehydrogenase
P08729	NA
Q99941	NA
Q14508	protease inhibitor
P35219	dehydratase
Q03426	carbohydrate kinase
Q14289	non-receptor tyrosine protein kinase
Q9UI46	microtubule or microtubule-binding cytoskeletal protein
Q9NTX7	NA
Q8NEZ4	NA
Q9H257	scaffold/adaptor protein
Q9UKU7	dehydrogenase
Q9NRY6	transporter
Q9UKA2	NA
Q9H223	membrane traffic protein
O60479	homeodomain transcription factor
P16930	NA
Q96T51	NA
O00151	actin or actin-binding cytoskeletal protein
P07910	RNA metabolism protein
Q86Y01	ubiquitin-protein ligase
P46063	DNA helicase
O60828	scaffold/adaptor protein
Q96GX1	NA
Q16352	intermediate filament
P25686	chaperone
Q8IUC4	scaffold/adaptor protein
O14543	kinase modulator
P06737	glycosyltransferase
Q8NFT8	intercellular signal molecule
Q9H1D9	DNA metabolism protein
P51570	carbohydrate kinase
P52907	non-motor actin binding protein
P07237	chaperone
O75821	translation initiation factor
Q96LZ2	scaffold/adaptor protein
Q14376	epimerase/racemase
Q15365	RNA metabolism protein
P55199	general transcription factor
O43251	RNA splicing factor
Q01201	Rel homology transcription factor
Q8IZ08	G-protein coupled receptor
Q9Y4C8	RNA splicing factor
Q9UN37	non-motor microtubule binding protein
P30838	dehydrogenase
Q8TDQ0	immunoglobulin receptor superfamily
Q15697	C2H2 zinc finger transcription factor
Q08629	extracellular matrix glycoprotein
P11441	NA
Q96FJ2	microtubule or microtubule-binding cytoskeletal protein
O00472	general transcription factor
O14791	apolipoprotein
P28907	cyclase
P07148	transfer/carrier protein
P08397	deaminase
Q9H7M9	immunoglobulin receptor superfamily
Q3SXY7	immunoglobulin superfamily cell adhesion molecule
Q5VVJ2	chromatin/chromatin-binding, or -regulatory protein
Q9UP52	metalloprotease
O95822	NA
P56134	ATP synthase
O43524	winged helix/forkhead transcription factor
Q96A57	NA
Q9UHB6	actin or actin-binding cytoskeletal protein
Q92576	general transcription factor
Q8WWM9	NA
O15146	transmembrane signal receptor
P30304	protein phosphatase
P61371	NA
Q9P0W2	NA
Q8N6T3	GTPase-activating protein
Q9HCE7	ubiquitin-protein ligase
Q14934	Rel homology transcription factor
P56282	DNA-directed DNA polymerase
Q96C24	membrane trafficking regulatory protein
P17027	C2H2 zinc finger transcription factor
Q14CN4	NA
P21506	C2H2 zinc finger transcription factor
P68106	chaperone
Q9UHQ4	membrane traffic protein
Q07444	defense/immunity protein
P50570	membrane traffic protein
Q13247	RNA splicing factor
O60884	chaperone
Q8IWI9	Rel homology transcription factor
Q86U06	RNA splicing factor
O43663	non-motor microtubule binding protein
Q15717	translation initiation factor
Q07325	chemokine
P51815	C2H2 zinc finger transcription factor
Q14562	RNA helicase
Q99829	calcium-binding protein
O75190	chaperone
O95696	zinc finger transcription factor
Q9GZQ8	non-motor microtubule binding protein
P84090	DNA-binding transcription factor
Q9UN19	NA
Q00613	winged helix/forkhead transcription factor
P20701	integrin
P10242	NA
Q13404	ubiquitin-protein ligase
Q9BUZ4	scaffold/adaptor protein
O95433	chaperone
O43665	NA
P37802	NA
O43825	glycosyltransferase
Q8TDB6	ubiquitin-protein ligase
P13674	protein modifying enzyme
Q7L1S5	transferase
Q9ULW2	transmembrane signal receptor
Q8IYB5	NA
Q9UL18	translation initiation factor
P48067	primary active transporter
Q8IZ57	NA
Q9UI08	scaffold/adaptor protein
O14512	kinase modulator
Q14677	membrane trafficking regulatory protein
Q9C000	defense/immunity protein
Q8N6H7	GTPase-activating protein
P57771	GTPase-activating protein
Q63HR2	non-motor actin binding protein
Q9H2Y9	transporter
P55201	zinc finger transcription factor
Q96L93	microtubule binding motor protein
Q8IZN3	protein modifying enzyme
Q9UKL4	gap junction
P52594	NA
Q9H3M7	ubiquitin-protein ligase
Q9NZ52	NA
Q9UJX3	ubiquitin-protein ligase
Q6S5L8	scaffold/adaptor protein
P29373	transfer/carrier protein
Q12974	protein phosphatase
P31025	transfer/carrier protein
Q92523	acyltransferase
Q9H3U1	NA
P14859	DNA-binding transcription factor
A6NDA9	NA
P08581	transmembrane signal receptor
O60674	non-receptor tyrosine protein kinase
P23443	protein modifying enzyme
Q9UBK2	transcription cofactor
P51449	C4 zinc finger nuclear receptor
Q06124	protein phosphatase
Q16595	transfer/carrier protein
Q08345	transmembrane signal receptor
Q9Y5U5	transmembrane signal receptor
Q92508	NA
Q9NZC2	immunoglobulin receptor superfamily
Q9Y5G3	cadherin
Q92988	homeodomain transcription factor
Q9NT99	cell adhesion molecule
Q6PD74	NA
Q68E01	NA
P01133	transmembrane signal receptor
Q8IVU1	cell adhesion molecule
Q07960	GTPase-activating protein
P29762	transfer/carrier protein
P29034	calmodulin-related
Q9HD43	protein phosphatase
Q8N766	NA
Q07157	tight junction
P09564	NA
Q03393	NA
P22681	ligase
Q9H3S4	kinase
P07738	mutase
Q13485	DNA-binding transcription factor
P17661	intermediate filament
O43683	non-receptor serine/threonine protein kinase
Q01518	actin or actin-binding cytoskeletal protein
P34931	Hsp70 family chaperone
Q13148	RNA metabolism protein
O14793	growth factor
Q15418	protein modifying enzyme
O00418	NA
P49247	isomerase
P34896	methyltransferase
Q63HQ2	cell adhesion molecule
P49588	aminoacyl-tRNA synthetase
Q16828	protein phosphatase
Q15057	NA
Q9UM13	ubiquitin-protein ligase
Q9BSQ5	NA
Q9NP81	aminoacyl-tRNA synthetase
P15036	winged helix/forkhead transcription factor
Q96B67	ubiquitin-protein ligase
Q96E11	translation release factor
P30626	NA
O95721	SNARE protein
P78318	chaperone
P62070	small GTPase
Q92519	non-receptor serine/threonine protein kinase
Q9Y265	NA
P07320	structural protein
Q8N5G2	transporter
Q92831	NA
Q13790	apolipoprotein
P06753	actin binding motor protein
P62995	RNA metabolism protein
Q15102	protein modifying enzyme
P55273	kinase inhibitor
O15533	immunoglobulin receptor superfamily
P16152	reductase
O95786	NA
Q9H9Q2	NA
P20807	cysteine protease
Q9H4A4	NA
P50479	actin or actin-binding cytoskeletal protein
Q9Y5N6	replication origin binding protein
Q9H5P4	cytoskeletal protein
P40616	G-protein
Q6UWD8	NA
Q6PI48	aminoacyl-tRNA synthetase
Q6NVY1	hydrolase
O43316	homeodomain transcription factor
Q8IVM0	NA
Q9NPD8	ubiquitin-protein ligase
Q96FJ0	metalloprotease
Q96DA2	small GTPase
O95661	small GTPase
Q9UL26	small GTPase
Q96AH8	small GTPase
P61244	basic helix-loop-helix transcription factor
P31946	scaffold/adaptor protein
O60869	NA
Q9Y3C4	NA
Q8N335	dehydrogenase
O15296	oxygenase
Q9NQ94	RNA metabolism protein
Q9P016	NA
P62330	G-protein
Q9H8S9	kinase activator
P30305	protein phosphatase
Q5VWZ2	phospholipase
Q9H074	RNA metabolism protein
Q9BRX2	translation release factor
Q9HB71	ubiquitin-protein ligase
Q969Q4	G-protein
P53990	NA
P78417	NA
Q6PHR2	non-receptor serine/threonine protein kinase
P29372	DNA glycosylase
Q00978	winged helix/forkhead transcription factor
O00212	small GTPase
O00482	C4 zinc finger nuclear receptor
Q96NW4	NA
P08263	transferase
P30419	transferase
O43447	chaperone
Q15126	kinase
O14867	C2H2 zinc finger transcription factor
Q86Y97	NA
Q9UBU9	RNA metabolism protein
Q9BV86	methyltransferase
Q9NPC7	C2H2 zinc finger transcription factor
Q16875	carbohydrate phosphatase
Q9BV57	oxygenase
Q99653	NA
Q9HB21	NA
O14818	protease
Q9NXA8	histone modifying enzyme
Q53H47	viral or transposable element protein
Q9P2N7	scaffold/adaptor protein
P09651	RNA processing factor
Q15691	non-motor microtubule binding protein
O95793	NA
Q9NXV2	scaffold/adaptor protein
Q9NZA1	ion channel
Q9NQ88	phosphatase
Q15631	NA
P62888	ribosomal protein
P31321	kinase modulator
Q96G74	cysteine protease
Q12830	NA
Q92753	C4 zinc finger nuclear receptor
P48739	transporter
Q9NS18	NA
Q9ULC4	translation initiation factor
Q9UHA4	scaffold/adaptor protein
Q9Y696	ion channel
Q96DC9	cysteine protease
P60520	non-motor microtubule binding protein
Q9BRJ7	NA
O14907	NA
Q99962	scaffold/adaptor protein
Q9UBT2	ubiquitin-protein ligase
O75347	chaperonin
Q15743	G-protein coupled receptor
P29536	actin or actin-binding cytoskeletal protein
Q96DU7	kinase
Q9Y3E7	membrane traffic protein
Q8N668	NA
Q9ULZ2	scaffold/adaptor protein
Q96JW4	secondary carrier transporter
Q9NZD2	transfer/carrier protein
Q9UBP6	RNA processing factor
Q9BZX2	nucleotide kinase
Q15561	DNA-binding transcription factor
O14737	protein-binding activity modulator
Q86U86	chromatin/chromatin-binding, or -regulatory protein
P42773	kinase inhibitor
P54727	damaged DNA-binding protein
Q96F10	acetyltransferase
P10827	C4 zinc finger nuclear receptor
Q96S55	DNA helicase
O75344	chaperone
P61024	scaffold/adaptor protein
B6SEH8	NA
P49427	ubiquitin-protein ligase
Q99418	guanyl-nucleotide exchange factor
Q13137	NA
P18887	DNA metabolism protein
Q9Y217	phosphatase
Q00577	DNA-binding transcription factor
P49802	NA
P84095	small GTPase
Q96MR9	C2H2 zinc finger transcription factor
P53814	scaffold/adaptor protein
Q9HB90	small GTPase
O60760	transferase
Q96J02	ubiquitin-protein ligase
Q99986	non-receptor serine/threonine protein kinase
O75771	DNA metabolism protein
O00762	ubiquitin-protein ligase
P51513	RNA metabolism protein
Q8TF42	NA
Q8TCD5	NA
Q16512	non-receptor serine/threonine protein kinase
O95379	NA
Q9Y221	scaffold/adaptor protein
Q14145	scaffold/adaptor protein
P48643	chaperonin
P36405	NA
O43281	NA
O75382	ubiquitin-protein ligase
P20800	peptide hormone
P11586	metabolite interconversion enzyme
P43357	scaffold/adaptor protein
P39748	exodeoxyribonuclease
P61204	G-protein
P28074	protease
O14732	phosphatase
P10398	non-receptor serine/threonine protein kinase
P07992	endodeoxyribonuclease
P36404	NA
O60890	GTPase-activating protein
Q9NUG6	NA
P28676	NA
P28289	actin or actin-binding cytoskeletal protein
Q9H1Y0	membrane trafficking regulatory protein
Q86UX7	NA
Q13310	RNA metabolism protein
Q96GD3	chromatin/chromatin-binding, or -regulatory protein
Q9NQT5	RNA processing factor
P20618	metalloprotease
Q9UHY1	non-receptor serine/threonine protein kinase
Q9Y6E0	non-receptor serine/threonine protein kinase
Q04828	reductase
P35813	protein phosphatase
Q9NVA2	cytoskeletal protein
P30153	phosphatase modulator
Q9NR48	histone modifying enzyme
Q92833	histone modifying enzyme
Q8IXQ5	scaffold/adaptor protein
Q9BQF6	cysteine protease
O95352	ubiquitin-protein ligase
Q9NS86	NA
P53365	vesicle coat protein
P18440	acetyltransferase
P43378	protein phosphatase
O75815	NA
O14717	RNA processing factor
Q9NRG4	histone modifying enzyme
P43155	acyltransferase
P32019	phosphatase
P49407	scaffold/adaptor protein
P30520	ligase
Q96AT9	NA
Q9BYW2	histone modifying enzyme
P40926	dehydrogenase
P08754	heterotrimeric G-protein
Q15119	non-receptor serine/threonine protein kinase
O43865	hydrolase
P78368	non-receptor serine/threonine protein kinase
Q9H115	membrane traffic protein
Q07866	microtubule binding motor protein
Q13630	oxidoreductase
Q9H999	kinase
Q9NTK5	G-protein
Q9H0R8	non-motor microtubule binding protein
Q13011	hydratase
Q16762	transferase
Q12923	protein phosphatase
Q12905	transcription cofactor
Q9Y2T3	deaminase
O75351	non-motor microtubule binding protein
Q76N89	ubiquitin-protein ligase
O60671	exodeoxyribonuclease
O43704	transferase
P14868	aminoacyl-tRNA synthetase
Q9BY11	actin or actin-binding cytoskeletal protein
Q13045	non-motor actin binding protein
P09012	RNA splicing factor
Q9UK80	cysteine protease
Q6YP21	transaminase
Q9BPU6	hydrolase
Q9Y6U3	non-motor actin binding protein
Q9NSB8	NA
P25325	transferase
Q16698	oxidoreductase
Q9UK32	protein modifying enzyme
O15143	actin or actin-binding cytoskeletal protein
Q9P0V9	cytoskeletal protein
P34897	methyltransferase
Q8TEK3	histone modifying enzyme
O75368	NA
Q9UNQ2	RNA methyltransferase
Q53G59	scaffold/adaptor protein
O60678	protein modifying enzyme
P48426	kinase
O00629	transporter
P50990	chaperonin
P53396	transferase
O60739	translation initiation factor
Q9HAT8	ubiquitin-protein ligase
Q8TDX7	non-receptor serine/threonine protein kinase
Q8N5H7	NA
Q15751	guanyl-nucleotide exchange factor
Q5VT25	non-receptor serine/threonine protein kinase
Q14195	hydrolase
Q969R5	chromatin/chromatin-binding, or -regulatory protein
Q92522	chromatin/chromatin-binding, or -regulatory protein
P48165	gap junction
Q9NP66	NA
P49795	GTPase-activating protein
O75843	membrane traffic protein
Q8IZD4	mRNA capping factor
Q9Y473	C2H2 zinc finger transcription factor
O15405	NA
Q9Y237	NA
Q9NRR5	scaffold/adaptor protein
Q86VP1	NA
Q14011	RNA metabolism protein
O00287	NA
Q9P2B2	immunoglobulin receptor superfamily
Q9BT73	chaperone
O14777	transcription cofactor
Q6IQ23	NA
Q5T2T1	scaffold/adaptor protein
Q14807	microtubule binding motor protein
O75534	NA
Q14651	non-motor actin binding protein
Q9Y2I1	scaffold/adaptor protein
Q99581	winged helix/forkhead transcription factor
A6NDV4	NA
Q9UL15	chaperone
Q9UIA0	guanyl-nucleotide exchange factor
P98179	RNA metabolism protein
Q58F21	NA
P05107	integrin
Q9UKY1	homeodomain transcription factor
Q92870	NA
Q9Y534	RNA metabolism protein
Q9BYV9	C2H2 zinc finger transcription factor
O43424	transmembrane signal receptor
Q12906	RNA metabolism protein
Q6NX45	C2H2 zinc finger transcription factor
Q9HCZ1	C2H2 zinc finger transcription factor
Q92556	scaffold/adaptor protein
Q7Z601	NA
Q86XI6	phosphatase modulator
Q9UJW8	C2H2 zinc finger transcription factor
P52948	transporter
O60741	ion channel
O15347	chromatin/chromatin-binding, or -regulatory protein
Q15637	RNA splicing factor
Q9UKN5	C2H2 zinc finger transcription factor
Q15633	NA
P52272	NA
O95704	NA
Q86T24	C2H2 zinc finger transcription factor
Q9NPB8	phosphodiesterase
P52741	C2H2 zinc finger transcription factor
Q96ES7	NA
Q96ER9	NA
Q96J94	translation initiation factor
Q96MN2	defense/immunity protein
Q969W8	C2H2 zinc finger transcription factor
O95989	phosphatase
Q2Y0W8	secondary carrier transporter
Q9NZQ0	small GTPase
P59282	non-motor microtubule binding protein
P14316	winged helix/forkhead transcription factor
Q86UD4	NA
Q9UKD1	NA
Q7Z6I6	GTPase-activating protein
Q9Y2V2	RNA metabolism protein
Q09FC8	C2H2 zinc finger transcription factor
P14621	phosphatase
Q8NDI1	scaffold/adaptor protein
Q96LT9	NA
P41252	aminoacyl-tRNA synthetase
P55040	NA
Q15849	transporter
Q13588	NA
Q86W26	defense/immunity protein
O00213	NA
Q9UKG1	scaffold/adaptor protein
Q92911	secondary carrier transporter
P49796	NA
O00422	chromatin/chromatin-binding, or -regulatory protein
Q96BS2	NA
Q9UBL3	histone modifying enzyme
Q9H3M0	voltage-gated ion channel
Q8WXC3	NA
Q9H1R2	protein phosphatase
O60499	SNARE protein
Q86VK4	C2H2 zinc finger transcription factor
O95429	chaperone
Q15036	scaffold/adaptor protein
Q9UKA1	NA
O60942	mRNA capping factor
Q92974	NA
Q9P0R6	NA
Q9NP87	DNA-directed DNA polymerase
Q9NZR1	actin or actin-binding cytoskeletal protein
Q99594	DNA-binding transcription factor
Q9NQ75	NA
Q96Q45	NA
O75521	NA
Q9UBL0	NA
Q9NYL9	actin or actin-binding cytoskeletal protein
Q14511	NA
Q0D2K0	secondary carrier transporter
P51808	microtubule or microtubule-binding cytoskeletal protein
P26196	RNA helicase
Q12792	non-motor actin binding protein
Q16280	ligand-gated ion channel
P16150	NA
Q8WUN7	NA
Q9Y4P9	NA
Q9BXB4	transfer/carrier protein
P28749	chromatin/chromatin-binding, or -regulatory protein
Q7L0J3	NA
O75452	dehydrogenase
Q9NR21	NA
Q14995	C4 zinc finger nuclear receptor
O75446	chromatin/chromatin-binding, or -regulatory protein
Q8IY33	NA
Q8IYJ3	membrane trafficking regulatory protein
Q16666	DNA-binding transcription factor
Q6ZW49	NA
Q9Y6T7	kinase
O60494	NA
P56278	NA
Q04695	intermediate filament
Q9Y2T1	scaffold/adaptor protein
P08235	C4 zinc finger nuclear receptor
Q8TC92	oxidoreductase
Q9UII4	ubiquitin-protein ligase
P12271	transfer/carrier protein
O15160	DNA-directed RNA polymerase
P43353	dehydrogenase
Q9NP72	small GTPase
Q07869	C4 zinc finger nuclear receptor
Q96EK5	NA
P14927	reductase
P35557	kinase
Q5VW38	G-protein coupled receptor
Q16527	actin or actin-binding cytoskeletal protein
Q9NUL3	NA
P35900	intermediate filament
O60504	scaffold/adaptor protein
Q9NW64	RNA splicing factor
Q9NUP9	cell junction protein
Q16629	RNA splicing factor
Q01844	RNA metabolism protein
Q99759	non-receptor serine/threonine protein kinase
Q8IWT3	NA
Q8TAT6	NA
Q6JVE6	NA
P46783	ribosomal protein
O60260	ubiquitin-protein ligase
O14683	NA
Q8WU20	scaffold/adaptor protein
O95931	NA
Q12972	RNA splicing factor
Q16322	voltage-gated ion channel
Q6PL18	chromatin/chromatin-binding, or -regulatory protein
Q99816	ubiquitin-protein ligase
Q9UN76	primary active transporter
P35080	non-motor actin binding protein
A5PKW4	guanyl-nucleotide exchange factor
Q9GZN6	primary active transporter
Q969G6	NA
O60234	intercellular signal molecule
Q6P2E9	mRNA capping factor
Q13976	non-receptor serine/threonine protein kinase
O14618	oxidoreductase
P39687	chromatin/chromatin-binding, or -regulatory protein
P51114	translation factor
P41208	calmodulin-related
P26640	aminoacyl-tRNA synthetase
P43220	transmembrane signal receptor
P35070	growth factor
Q16665	basic helix-loop-helix transcription factor
P06703	calmodulin-related
Q8WVN6	NA
Q9BXY4	NA
P05451	membrane trafficking regulatory protein
Q92843	NA
O43915	growth factor
Q9BQB4	intercellular signal molecule
Q96BQ1	antimicrobial response protein
P0DML2|P0DML3	NA
P98172	membrane-bound signaling molecule
P60880	SNARE protein
O95274	transmembrane signal receptor
Q7Z3B1	immunoglobulin
P41182	C2H2 zinc finger transcription factor
Q12841	protease inhibitor
P10451	cytokine
P51884	NA
Q8N6Q3	NA
Q9Y259	kinase
Q9H4F8	calmodulin-related
Q9UK55	protease inhibitor
O43155	NA
Q9NZU0	NA
Q6UXK2	immunoglobulin superfamily cell adhesion molecule
P04004	NA
Q02487	cadherin
P01130	apolipoprotein
P52789	kinase
P19367	kinase
Q13591	membrane-bound signaling molecule
Q8N2S1	extracellular matrix structural protein
Q00987	NA
O15151	NA
P01859	immunoglobulin receptor superfamily
P01861	immunoglobulin receptor superfamily
P56704	intercellular signal molecule
Q9Y566	scaffold/adaptor protein
Q9BYB0	scaffold/adaptor protein
P41221	intercellular signal molecule
Q30KQ7	antimicrobial response protein
O43761	membrane trafficking regulatory protein
Q8N8Q1	NA
A6NC05	NA
P15291	glycosyltransferase
P07954	lyase
Q969K3	ubiquitin-protein ligase
Q9NZC4	winged helix/forkhead transcription factor
P29120	serine protease
P05026	primary active transporter
Q9BUN8	primary active transporter
O15263	antimicrobial response protein
Q8IUW5	NA
P41161	winged helix/forkhead transcription factor
P20155	protease inhibitor
Q08708	immunoglobulin receptor superfamily
Q8TEU8	NA
Q9H4P4	NA
Q9BQY6	NA
Q14C87	NA
Q9NRX6	NA
Q16206	oxidoreductase
Q9BRX8	NA
Q9NR34	protein modifying enzyme
Q9H1F0	protease inhibitor
Q13336	transporter
Q6UWV7	NA
Q5T4F4	membrane trafficking regulatory protein
Q9NVD7	actin and actin related protein
Q6UXL0	transmembrane signal receptor
P56270	C2H2 zinc finger transcription factor
Q9H2X0	NA
P0C7M6	NA
Q155Q3	scaffold/adaptor protein
Q5BIV9	NA
Q15427	RNA splicing factor
P40818	cysteine protease
Q9H6D8	NA
P0DJ93	NA
O75394	ribosomal protein
Q9UKW6	winged helix/forkhead transcription factor
Q9NXH8	chaperone
O15335	transmembrane signal receptor
Q92626	peroxidase
Q8N912	NA
P53805	intercellular signal molecule
Q96JN8	ubiquitin-protein ligase
Q03431	transmembrane signal receptor
Q9H0R4	phosphatase
P23677	kinase
Q9Y2Q3	transferase
Q9Y2X8	ubiquitin-protein ligase
O60870	NA
Q15722	G-protein coupled receptor
A8MVW0	NA
Q15560	general transcription factor
A5YKK6	mRNA polyadenylation factor
Q96K49	G-protein coupled receptor
Q13563	ion channel
Q9H1C4	NA
P53367	vesicle coat protein
Q9NZW5	scaffold/adaptor protein
O43924	phosphodiesterase
P38646	Hsp70 family chaperone
Q9ULK0	transmembrane signal receptor
Q8N5B7	transferase
Q8TDS4	G-protein coupled receptor
Q01581	NA
O75822	translation initiation factor
Q9UGB7	oxygenase
P00451	oxidoreductase
Q8TBE7	transporter
Q86WA9	transporter
O75915	amino acid transporter
O43390	RNA metabolism protein
Q9NX74	RNA processing factor
Q15628	NA
Q8TAC9	transfer/carrier protein
Q93084	primary active transporter
Q01826	Lambda repressor-like transcription factor
Q9Y6X2	ubiquitin-protein ligase
Q15286	small GTPase
Q96P16	kinase inhibitor
Q5J8M3	NA
Q3KNS1	protein-binding activity modulator
O43150	NA
Q86VW2	guanyl-nucleotide exchange factor
P62760	calmodulin-related
Q96MM7	transferase
Q8TDN1	voltage-gated ion channel
P05455	RNA metabolism protein
Q9ULW6	chromatin/chromatin-binding, or -regulatory protein
Q9UKP6	G-protein coupled receptor
Q8N9A8	NA
P54296	structural protein
Q9Y5P4	transfer/carrier protein
Q9UNA4	DNA metabolism protein
Q92952	voltage-gated ion channel
Q8NDV2	G-protein coupled receptor
Q8N699	NA
Q14914	reductase
Q92619	GTPase-activating protein
Q8N9N8	translation initiation factor
P34969	G-protein coupled receptor
Q5VZY2	phosphatase
Q9UKF5	metalloprotease
Q9UH65	scaffold/adaptor protein
Q8IWE4	ubiquitin-protein ligase
Q9BWE0	C2H2 zinc finger transcription factor
P28223	G-protein coupled receptor
Q9NQS3	cell adhesion molecule
P50406	G-protein coupled receptor
Q8N6N7	transfer/carrier protein
Q08999	chromatin/chromatin-binding, or -regulatory protein
Q9NP77	protein phosphatase
Q16555	hydrolase
P55036	protease
Q00341	RNA metabolism protein
O00231	NA
O15145	actin or actin-binding cytoskeletal protein
Q92730	small GTPase
O14641	scaffold/adaptor protein
P09211	transferase
P26368	NA
O94929	actin or actin-binding cytoskeletal protein
Q16222	NA
O14727	NA
Q9H0H5	GTPase-activating protein
O76027	calcium-binding protein
Q9Y3B8	endoribonuclease
P49642	primase
Q9UJY5	NA
Q9BU02	phosphatase
O00194	small GTPase
Q13636	small GTPase
Q7Z6M1	NA
P55769	ribosomal protein
Q8TAC1	oxidoreductase
O76050	ubiquitin-protein ligase
Q9UJ72	calcium-binding protein
P78347	general transcription factor
P43363	scaffold/adaptor protein
O60759	NA
Q9Y6K8	nucleotide kinase
Q92793	histone modifying enzyme
O43639	scaffold/adaptor protein
Q9Y6D9	NA
O43681	transporter
O94973	membrane traffic protein
Q15172	protein phosphatase
O14686	NA
O95544	nucleotide kinase
Q14449	scaffold/adaptor protein
Q9Y4P1	cysteine protease
Q15291	NA
Q15942	actin or actin-binding cytoskeletal protein
O00625	transcription cofactor
P55209	chromatin/chromatin-binding, or -regulatory protein
O60763	membrane traffic protein
O14879	defense/immunity protein
O14964	NA
Q92620	RNA helicase
Q9NZI2	calmodulin-related
Q96JP5	C2H2 zinc finger transcription factor
O75674	NA
Q9BQ69	NA
O75116	non-receptor serine/threonine protein kinase
P19338	RNA metabolism protein
Q96T60	NA
Q9NRA1	growth factor
Q9HD20	primary active transporter
O15123	intercellular signal molecule
P28325	protease inhibitor
P05112	interleukin superfamily
Q06190	protein phosphatase
Q9NS85	dehydratase
Q06418	transmembrane signal receptor
P22607	transmembrane signal receptor
Q9NZK7	phospholipase
P08246	serine protease
P17066	Hsp70 family chaperone
Q99832	chaperonin
P09529	growth factor
P00746	serine protease
Q15742	NA
P19784	NA
P07333	transmembrane signal receptor
P51801	ion channel
Q01344	transmembrane signal receptor
P22362	cytokine
Q8WWF8	NA
P11926	decarboxylase
P21810	NA
Q8N695	secondary carrier transporter
O95388	growth factor
Q49AH0	NA
Q9HC73	transmembrane signal receptor
Q8IZA0	NA
P07288	serine protease
P07355	calcium-binding protein
O43927	chemokine
P54868	NA
P42701	transmembrane signal receptor
Q14515	extracellular matrix glycoprotein
O60259	serine protease
P05155	protease inhibitor
Q00610	vesicle coat protein
P12544	serine protease
Q96IW7	NA
Q15485	intercellular signal molecule
O96013	non-receptor serine/threonine protein kinase
P24158	serine protease
P02748	complement component
P22301	NA
O95750	growth factor
O43320	growth factor
P33681	immunoglobulin receptor superfamily
O43791	ubiquitin-protein ligase
P30040	membrane traffic protein
Q8TD22	primary active transporter
P53634	cysteine protease
P10643	complement component
Q16619	NA
P29460	transmembrane signal receptor
Q8IU54	interleukin superfamily
P47736	GTPase-activating protein
P08476	growth factor
Q9NZU1	NA
Q92765	transmembrane signal receptor
P08833	protease inhibitor
Q9GZX6	NA
Q13620	ubiquitin-protein ligase
P26951	transmembrane signal receptor
P23280	dehydratase
P80075	cytokine
P0CAP1	NA
Q9H9A7	NA
Q9UKG9	acyltransferase
Q9HC16	RNA processing factor
O00233	protease
Q14155	guanyl-nucleotide exchange factor
Q13506	NA
O15068	guanyl-nucleotide exchange factor
P07205	carbohydrate kinase
Q86VP6	ubiquitin-protein ligase
Q16851	NA
O95363	aminoacyl-tRNA synthetase
Q96BD6	ubiquitin-protein ligase
Q9C005	NA
P0DMM9	transferase
Q9BUQ8	RNA helicase
Q9BQG2	hydrolase
O75899	G-protein coupled receptor
Q96EK6	acetyltransferase
P53355	non-receptor serine/threonine protein kinase
Q8TBY0	RNA metabolism protein
P28838	metalloprotease
Q96P47	GTPase-activating protein
Q9Y496	microtubule binding motor protein
Q9H0E2	NA
Q5VTT5	structural protein
Q16881	reductase
O60684	transporter
Q9BPX1	oxidoreductase
Q8NG68	NA
Q13136	scaffold/adaptor protein
Q92888	guanyl-nucleotide exchange factor
Q99728	NA
O15119	Rel homology transcription factor
Q8TE54	transporter
Q9NS28	GTPase-activating protein
Q08257	oxidoreductase
Q9UHL0	RNA helicase
Q9HAU4	ubiquitin-protein ligase
O43813	NA
Q9HBL8	NA
P11498	ligase
O43432	translation initiation factor
P46459	membrane traffic protein
Q9H4G0	non-motor actin binding protein
P22087	RNA processing factor
Q96CD2	decarboxylase
Q8N142	ligase
Q9BZ29	guanyl-nucleotide exchange factor
Q9P2D1	chromatin/chromatin-binding, or -regulatory protein
Q14749	methyltransferase
O43252	NA
Q9NPI6	mRNA capping factor
P21580	cysteine protease
P31949	calmodulin-related
Q96C10	NA
Q92844	NA
Q92817	intermediate filament binding protein
Q9NPJ6	general transcription factor
Q9UHF5	NA
P21815	extracellular matrix structural protein
Q92838	NA
Q07011	transmembrane signal receptor
Q96PD4	NA
O00443	kinase
P61201	NA
P23510	NA
P21781	growth factor
P15692	growth factor
P09758	NA
Q13009	NA
O75970	scaffold/adaptor protein
Q9H6Z4	scaffold/adaptor protein
O76096	NA
Q9Y337	serine protease
P10144	serine protease
Q8N474	transmembrane signal receptor
Q15075	membrane trafficking regulatory protein
Q15596	histone modifying enzyme
P23560	neurotrophic factor
Q9NPH3	transmembrane signal receptor
P13232	NA
P52798	membrane-bound signaling molecule
Q99958	winged helix/forkhead transcription factor
Q9UPW8	NA
Q13261	transmembrane signal receptor
P01215	peptide hormone
O95150	intercellular signal molecule
Q15080	scaffold/adaptor protein
O14788	intercellular signal molecule
P13725	interleukin superfamily
O75594	defense/immunity protein
P06127	immunoglobulin receptor superfamily
Q86UL8	NA
Q99959	intermediate filament binding protein
O15444	cytokine
P22748	dehydratase
Q15811	membrane traffic protein
P13693	non-motor microtubule binding protein
P02790	metalloprotease
P98077	scaffold/adaptor protein
P01036	protease inhibitor
O75636	intercellular signal molecule
P47992	cytokine
Q13478	transmembrane signal receptor
Q9BZM6	major histocompatibility complex protein
Q9Y4G6	NA
P49903	transferase
P35225	NA
Q92484	phosphodiesterase
P24592	protease inhibitor
Q9H4E7	scaffold/adaptor protein
O75828	reductase
P49771	cytokine
Q99075	growth factor
P26718	NA
Q7LFX5	transferase
P49589	aminoacyl-tRNA synthetase
P25789	protease
P02747	scaffold/adaptor protein
P26992	transmembrane signal receptor
P22749	NA
Q9NRR2	serine protease
Q7L0X0	transmembrane signal receptor
P29622	protease inhibitor
P52306	NA
P49914	ligase
P01137	growth factor
Q16663	cytokine
P09486	extracellular matrix glycoprotein
P35442	cell adhesion molecule
Q969Z4	transmembrane signal receptor
Q8IYJ0	NA
P35318	peptide hormone
P26447	calmodulin-related
Q9UBN6	transmembrane signal receptor
P01574	interferon superfamily
P01566	interferon superfamily
P01567	interferon superfamily
P52799	membrane-bound signaling molecule
Q9UM44	immunoglobulin receptor superfamily
P27930	transmembrane signal receptor
Q86SJ2	NA
Q9HBX9	G-protein coupled receptor
Q8WWG1	NA
Q16778	chromatin/chromatin-binding, or -regulatory protein
Q7L7L0	chromatin/chromatin-binding, or -regulatory protein
P68431	chromatin/chromatin-binding, or -regulatory protein
P05161	NA
Q9NZH7	interleukin superfamily
Q9UHA7	interleukin superfamily
P52797	membrane-bound signaling molecule
P62258	scaffold/adaptor protein
P08758	calcium-binding protein
Q9UJQ7	NA
Q16667	protein phosphatase
Q8WZ73	ubiquitin-protein ligase
Q8N4E4	NA
O75626	C2H2 zinc finger transcription factor
P20073	calcium-binding protein
Q9P0K8	NA
Q96MH2	NA
Q96R05	transfer/carrier protein
Q7L014	RNA helicase
Q9H2M3	methyltransferase
P14649	actin or actin-binding cytoskeletal protein
O95396	ubiquitin-protein ligase
Q9UNH6	scaffold/adaptor protein
O60496	scaffold/adaptor protein
Q9UJV3	ubiquitin-protein ligase
Q13867	cysteine protease
P29074	protein phosphatase
Q7Z628	guanyl-nucleotide exchange factor
Q9BYN0	NA
Q9NRW1	small GTPase
P48147	serine protease
P61106	small GTPase
Q9P2K8	non-receptor serine/threonine protein kinase
O95644	Rel homology transcription factor
P51148	small GTPase
Q99490	GTPase-activating protein
Q9UIS9	chromatin/chromatin-binding, or -regulatory protein
P31943	RNA splicing factor
Q13356	chaperone
Q9UBQ0	vesicle coat protein
Q9UQE7	NA
P51965	ubiquitin-protein ligase
Q9BTC0	general transcription factor
P63172	microtubule or microtubule-binding cytoskeletal protein
P11233	small GTPase
P35243	calmodulin-related
O43617	NA
Q0P6D2	NA
O95390	growth factor
Q96ND0	NA
Q9H3T2	membrane-bound signaling molecule
Q9NY15	membrane trafficking regulatory protein
Q15053	NA
Q5T1S8	myelin protein
Q9BYR9	structural protein
Q96SR6	C2H2 zinc finger transcription factor
Q96AW1	NA
Q8TF50	C2H2 zinc finger transcription factor
P55854	NA
P49711	C2H2 zinc finger transcription factor
Q9UK99	NA
Q9BY84	protein phosphatase
Q8NFB2	NA
P22888	G-protein coupled receptor
P52758	deaminase
O15217	transferase
Q9NVM6	chaperone
P28698	DNA-binding transcription factor
O76064	ubiquitin-protein ligase
P12757	NA
Q9UKS6	actin or actin-binding cytoskeletal protein
P23588	translation initiation factor
P17655	cysteine protease
P31751	non-receptor serine/threonine protein kinase
O60664	scaffold/adaptor protein
P35236	protein phosphatase
P55735	transporter
Q8N554	C2H2 zinc finger transcription factor
P20231	serine protease
P58294	peptide hormone
P07360	complement component
Q15828	NA
P20160	serine protease
O75462	transmembrane signal receptor
Q13017	GTPase-activating protein
P02788	transfer/carrier protein
P13598	cell adhesion molecule
P55075	growth factor
P12830	cadherin
P01344	growth factor
P33764	calmodulin-related
Q8TDF5	serine protease
Q14696	NA
Q9H6E4	NA
P33763	calmodulin-related
Q06141	membrane trafficking regulatory protein
P01591	immunoglobulin
Q13257	NA
Q9NTM9	primary active transporter
Q9NX01	oxidoreductase
P60903	calmodulin-related
P78396	kinase activator
Q6PUV4	NA
P78560	NA
Q9H9G7	translation initiation factor
P02792	storage protein
P17677	NA
P32455	heterotrimeric G-protein
Q9Y2Q5	NA
Q09028	NA
Q99470	NA
Q8WWX9	NA
Q9Y281	non-motor actin binding protein
P01042	protease inhibitor
P01579	interferon superfamily
P05408	chaperone
P02654	apolipoprotein
O60242	G-protein coupled receptor
Q8N8U9	extracellular matrix protein
Q9Y3E2	NA
Q9NS71	NA
P15086	metalloprotease
P14091	aspartic protease
Q16832	transmembrane signal receptor
P14138	peptide hormone
Q9UEF7	glycosidase
P12104	transfer/carrier protein
P15090	transfer/carrier protein
O60462	NA
P08637	immunoglobulin receptor superfamily
P22466	NA
Q14393	NA
Q8IZJ1	transmembrane signal receptor
P09488	transferase
P55789	oxidase
P41134	DNA-binding transcription factor
Q02363	DNA-binding transcription factor
P01568	interferon superfamily
P05014	interferon superfamily
Q96CA5	protease inhibitor
P04180	acyltransferase
P00338	dehydrogenase
Q86SG7	NA
P36952	protease inhibitor
P53779	non-receptor serine/threonine protein kinase
O60882	metalloprotease
P02689	transfer/carrier protein
Q99519	hydrolase
P58215	oxidase
Q9UBM4	NA
P00480	transferase
Q9NRC9	NA
P12931	non-receptor tyrosine protein kinase
Q13519	neuropeptide
O60894	transmembrane signal receptor
O60896	transmembrane signal receptor
P61587	small GTPase
P16519	serine protease
P17900	transfer/carrier protein
P48594	protease inhibitor
Q02297	growth factor
Q00796	dehydrogenase
Q13501	NA
Q96H15	immunoglobulin receptor superfamily
P21589	phosphodiesterase
P02760	NA
Q13444	metalloprotease
P15144	metalloprotease
P27487	serine protease
P01732	NA
Q8N129	NA
P20849	extracellular matrix structural protein
Q96CG8	oxygenase
Q03591	complement component
P07686	glycosidase
P54317	lipase
Q86VZ4	NA
P55058	defense/immunity protein
Q6UW15	membrane trafficking regulatory protein
O95498	hydrolase
P49913	antimicrobial response protein
A8K2U0	protease inhibitor
O00468	cell adhesion molecule
P19801	oxidase
P23141	esterase
Q9HCU0	NA
Q9NZV1	NA
Q14512	NA
P41439	membrane trafficking regulatory protein
O14792	transferase
O75882	basic leucine zipper transcription factor
O00292	growth factor
Q9Y561	apolipoprotein
P54802	NA
O95502	scaffold/adaptor protein
Q16651	serine protease
P06276	esterase
P0DJI8	NA
P35542	NA
O94985	membrane traffic protein
Q9H4G4	defense/immunity protein
P13716	dehydratase
P15259	mutase
P00326	dehydrogenase
P48637	ligase
P21291	actin or actin-binding cytoskeletal protein
P54760	transmembrane signal receptor
Q9BQR3	serine protease
P08670	intermediate filament
P12532	amino acid kinase
Q9P0G3	serine protease
P63098	NA
O43175	dehydrogenase
Q07075	metalloprotease
P58335	cell adhesion molecule
P20062	NA
P08236	NA
Q8WXI7	NA
P51911	NA
P20963	immunoglobulin receptor superfamily
P02458	extracellular matrix structural protein
P20023	complement component
O14594	extracellular matrix glycoprotein
P20248	kinase activator
P12724	endoribonuclease
Q6UWR7	hydrolase
Q15375	transmembrane signal receptor
Q8TC84	NA
O00602	intercellular signal molecule
Q6BAA4	immunoglobulin receptor superfamily
P36980	complement component
P14207	membrane trafficking regulatory protein
P06280	galactosidase
P02774	transfer/carrier protein
P07203	peroxidase
Q92743	serine protease
O94992	NA
P08887	transmembrane signal receptor
P17301	integrin
P45984	non-receptor serine/threonine protein kinase
P08727	intermediate filament
Q9HAP6	cell junction protein
P16233	lipase
Q8N149	immunoglobulin receptor superfamily
Q9UBD3	cytokine
Q16653	immunoglobulin receptor superfamily
Q8N2Q7	cell adhesion molecule
Q14982	immunoglobulin
Q15116	NA
P98160	immunoglobulin superfamily cell adhesion molecule
P31749	non-receptor serine/threonine protein kinase
P11464	cell adhesion molecule
P02753	transfer/carrier protein
O75093	NA
Q9H3U7	calmodulin-related
Q8WY21	membrane traffic protein
Q9UPU3	membrane traffic protein
Q01995	NA
Q8IYR6	NA
P43251	hydrolase
Q03692	extracellular matrix structural protein
P12643	growth factor
P12644	growth factor
P34820	growth factor
P15056	non-receptor serine/threonine protein kinase
Q7Z5L3	scaffold/adaptor protein
P11912	immunoglobulin receptor superfamily
P17676	basic leucine zipper transcription factor
Q9UBU2	membrane trafficking regulatory protein
P55103	growth factor
P49257	membrane traffic protein
Q96S42	growth factor
P06401	C4 zinc finger nuclear receptor
P40222	membrane traffic protein
P24298	transaminase
P55286	cadherin
P35916	transmembrane signal receptor
P29353	scaffold/adaptor protein
P78380	NA
Q9BXR6	complement component
P11717	membrane traffic protein
Q14112	calmodulin-related
Q9Y5W5	intercellular signal molecule
O75791	NA
P42680	non-receptor tyrosine protein kinase
O60218	reductase
P54764	transmembrane signal receptor
P09681	NA
P01286	neuropeptide
O75473	G-protein coupled receptor
Q8WZ75	scaffold/adaptor protein
Q9UNK4	phospholipase
Q495A1	immunoglobulin receptor superfamily
Q96DR5	NA
Q9BXB1	G-protein coupled receptor
P55287	cadherin
Q6UXZ4	transmembrane signal receptor
Q7Z6A9	NA
Q9UK85	membrane trafficking regulatory protein
P55285	cadherin
P17948	transmembrane signal receptor
P37023	serine/threonine protein kinase receptor
Q9NPF0	apolipoprotein
Q8WU39	NA
Q9Y4C0	cell adhesion molecule
P17096	endodeoxyribonuclease
P51692	DNA-binding transcription factor
Q99972	structural protein
P04217	immunoglobulin receptor superfamily
P50583	hydrolase
Q9C0J1	glycosyltransferase
P05814	storage protein
P11021	Hsp70 family chaperone
Q9BZP6	glycosidase
Q13158	NA
O76003	reductase
Q86SX6	reductase
Q9HCN4	small GTPase
P0C862	scaffold/adaptor protein
P15121	reductase
P06396	non-motor actin binding protein
Q6UWL6	immunoglobulin superfamily cell adhesion molecule
Q7Z4F1	apolipoprotein
O75056	transmembrane signal receptor
Q12864	cadherin
Q2MKA7	NA
P13929	lyase
P31944	protease
Q07108	defense/immunity protein
O60449	membrane trafficking regulatory protein
Q8NCW5	epimerase/racemase
P12645	growth factor
P55107	growth factor
P16860	NA
P12110	extracellular matrix structural protein
O14936	scaffold/adaptor protein
Q9NR23	growth factor
Q7Z4P5	growth factor
P51858	transcription cofactor
Q9NPH9	NA
O14960	chemokine
P02775	chemokine
P14923	NA
P60763	small GTPase
P48304	membrane trafficking regulatory protein
Q8IX30	extracellular matrix glycoprotein
Q8NFI3	deaminase
Q01523	antimicrobial response protein
O15389	immunoglobulin superfamily cell adhesion molecule
Q9NX40	membrane traffic protein
P22676	calmodulin-related
O76074	phosphodiesterase
P45378	actin binding motor protein
O00746	kinase
P31150	G-protein modulator
Q13642	NA
Q9H5V8	NA
O95236	apolipoprotein
P54252	chromatin/chromatin-binding, or -regulatory protein
Q99704	scaffold/adaptor protein
Q02985	complement component
O15519	protease
O95297	myelin protein
P20337	NA
O15539	GTPase-activating protein
O43819	oxidase
Q5T2W1	scaffold/adaptor protein
Q9NWW6	nucleotide kinase
Q9Y4Z0	RNA splicing factor
Q15555	non-motor microtubule binding protein
P61019	small GTPase
Q96D15	calmodulin-related
Q9Y371	scaffold/adaptor protein
Q8TBE9	phosphatase
Q92804	RNA metabolism protein
Q00536	non-receptor serine/threonine protein kinase
O43708	isomerase
Q96A72	NA
Q9Y3D2	reductase
Q9NRX4	NA
P20338	small GTPase
Q9UPY8	non-motor microtubule binding protein
Q9Y3E5	NA
Q8N6G6	metalloprotease
Q13822	hydrolase
Q96SU4	transfer/carrier protein
Q8NFP4	NA
P11279	membrane trafficking regulatory protein
Q8N3J6	NA
P23515	NA
O00584	endoribonuclease
P08571	transmembrane signal receptor
Q9H3S1	membrane-bound signaling molecule
Q9H5Y7	transmembrane signal receptor
O15455	transmembrane signal receptor
P07108	transfer/carrier protein
Q9ULL4	transmembrane signal receptor
P05186	phosphatase
P00488|P05160	NA
P49888	transferase
P68871	globin
Q9GZP0	growth factor
P05109|P06702	NA
P30043	reductase
P61604	chaperonin
Q14653	winged helix/forkhead transcription factor
P43632	immunoglobulin receptor superfamily
P43628	immunoglobulin receptor superfamily
Q15185	chaperone
Q9UK41	membrane traffic protein
O15075	non-receptor serine/threonine protein kinase
P62253	ubiquitin-protein ligase
P39656	glycosyltransferase
P12429	calcium-binding protein
P09525	calcium-binding protein
P10092	peptide hormone
P02808	NA
P52564	non-receptor serine/threonine protein kinase
O75475	transcription cofactor
Q99933	chaperone
Q16740	serine protease
Q9NWT6	protein modifying enzyme
P43626	immunoglobulin receptor superfamily
Q53EL6	translation factor
P11086	methyltransferase
P20339	small GTPase
O00204	transferase
P56279	NA
P20774	NA
P13796	non-motor actin binding protein
Q8IZQ5	NA
Q9NRN7	transferase
Q16774	kinase
Q9BVJ7	protein phosphatase
Q9BT09	NA
Q9BUT1	dehydrogenase
Q96MU8	transmembrane signal receptor
Q9NX46	hydrolase
P11310	dehydrogenase
P63027	membrane traffic protein
Q70SY1	NA
P25490	C2H2 zinc finger transcription factor
Q9BWD1	acyltransferase
Q8TD06	reductase
O15079	SNARE protein
Q9UBI4	cytoskeletal protein
Q8N4Q0	oxidoreductase
Q8NFU4	NA
Q96BJ3	NA
P57105	NA
Q9UQN3	membrane traffic protein
Q9H2B2	membrane trafficking regulatory protein
Q8WWZ1	interleukin superfamily
Q9HD40	NA
P40337	ubiquitin-protein ligase
P08579	RNA splicing factor
Q16773	transaminase
Q96GG9	ubiquitin-protein ligase
P16949	non-motor microtubule binding protein
Q9NUJ1	esterase
Q13541	translation initiation factor
P42330	reductase
P61086	ubiquitin-protein ligase
Q9NSY2	NA
P08237	carbohydrate kinase
Q15653	NA
Q96I25	RNA splicing factor
P16219	dehydrogenase
P07327	dehydrogenase
Q8NBQ5	dehydrogenase
P09601	oxygenase
O14734	esterase
P45954	dehydrogenase
Q96KC2	G-protein
Q9Y5K5	cysteine protease
Q92871	mutase
O15182	calmodulin-related
Q92890	NA
Q9UGI8	scaffold/adaptor protein
Q9NZ94	cell adhesion molecule
P27144	nucleotide kinase
P13804	oxidoreductase
Q6FHJ7	transmembrane signal receptor
P21926	scaffold/adaptor protein
P12081	aminoacyl-tRNA synthetase
O43521	NA
P00450	oxidase
Q8IUX8	NA
P15328	membrane trafficking regulatory protein
Q8NBJ4	NA
P20591	membrane traffic protein
Q96CM8	ligase
Q9BPW9	dehydrogenase
Q9UMX1	scaffold/adaptor protein
O95619	general transcription factor
Q96KB5	non-receptor serine/threonine protein kinase
Q9H299	NA
Q9NTG7	histone modifying enzyme
Q9UQQ1	metalloprotease
P32754	oxygenase
P37108	RNA metabolism protein
P78346	endoribonuclease
Q13287	transcription cofactor
P50995	calcium-binding protein
Q9UL25	small GTPase
P48723	Hsp70 family chaperone
P20336	NA
Q9UNL4	chromatin/chromatin-binding, or -regulatory protein
P27352	NA
Q9Y2D0	dehydratase
Q9NPJ3	esterase
Q15642	non-motor actin binding protein
O95971	NA
Q9Y279	immunoglobulin receptor superfamily
P54762	transmembrane signal receptor
P15529	complement component
Q9P000	NA
P06727	apolipoprotein
Q99426	chaperone
O14773	serine protease
O00478	immunoglobulin receptor superfamily
Q14141	cytoskeletal protein
Q9UL46	NA
Q86XR7	scaffold/adaptor protein
Q8WZ82	esterase
Q969T9	NA
Q9UNS1	NA
P22309	glycosyltransferase
O75496	NA
Q92598	Hsp70 family chaperone
[truncated: 4,415 more rows]

## Sheet: S6
SeqId	Repeatability coef
10000-28	1.03
10001-7	1.04
10003-15	1.15
10006-25	1.10
10008-43	1.06
10010-10	1.11
10011-65	1.09
10012-5	1.06
10014-31	1.07
10015-119	1.05
10022-207	1.08
10023-32	1.12
10024-44	1.05
10025-1	1.11
10030-8	1.12
10035-6	1.05
10036-201	1.10
10037-98	1.07
10039-32	1.09
10040-63	1.15
10041-3	1.15
10042-8	1.54
10043-31	1.11
10045-47	1.09
10046-55	1.09
10047-12	1.14
10048-7	1.21
10049-112	1.07
10053-5	1.17
10054-3	1.05
10056-5	1.19
10058-1	1.29
10063-10	1.11
10064-12	1.11
10069-2	1.07
10070-22	1.34
10073-22	1.12
10074-128	1.09
10075-75	1.17
10076-1	1.11
10078-5	1.07
10080-9	1.35
10081-17	1.18
10082-251	1.16
10085-25	1.15
10086-39	1.04
10087-10	1.13
10088-37	1.19
10089-7	1.07
10336-3	1.20
10339-48	1.16
10342-55	1.25
10344-334	1.14
10346-5	1.32
10351-51	1.14
10354-57	1.18
10356-21	1.08
10361-25	1.21
10362-35	1.06
10363-13	1.27
10364-6	1.39
10365-132	1.04
10366-11	1.05
10367-62	1.08
10370-21	1.16
10372-18	1.30
10382-1	1.25
10390-21	1.24
10396-6	1.12
10398-110	1.07
10418-36	1.22
10419-1	1.10
10420-30	1.38
10424-31	1.11
10425-3	1.15
10428-1	1.23
10430-31	1.17
10432-3	1.06
10435-2	1.09
10438-19	1.06
10439-57	1.07
10440-26	1.11
10442-1	1.15
10447-18	1.20
10449-31	1.09
10451-11	1.14
10453-7	1.15
10454-99	1.17
10455-196	1.16
10457-3	1.09
10462-14	1.16
10463-23	1.12
10464-6	1.09
10472-53	1.08
10473-2	1.07
10479-18	1.10
10480-33	1.03
10485-56	3.38
10490-3	1.25
10496-11	1.07
10499-1	1.08
10505-12	1.16
10506-53	1.20
10507-166	1.29
10510-62	1.13
10511-10	4.87
10512-13	1.09
10513-13	1.07
10514-5	1.13
10521-10	1.03
10527-22	1.17
10528-2	1.05
10530-8	1.04
10531-18	1.23
10534-40	1.05
10535-25	1.23
10539-30	1.07
10546-2	1.14
10550-37	1.10
10551-7	1.06
10552-88	1.14
10553-8	1.09
10557-6	1.30
10558-26	1.10
10560-1	1.17
10561-5	1.17
10562-42	1.16
10563-13	1.09
10565-19	1.10
10569-28	1.13
10571-14	1.05
10572-65	1.10
10574-10	1.08
10575-31	1.20
10576-7	1.09
10580-14	1.07
10582-36	1.23
10583-1	1.04
10584-7	1.20
10588-39	1.13
10589-7	1.14
10600-24	2.84
10603-1	1.23
10605-22	1.09
10606-34	1.08
10608-9	1.08
10612-18	1.18
10613-33	1.08
10615-18	1.11
10616-67	1.09
10618-190	1.05
10620-21	1.17
10621-26	1.13
10623-19	1.05
10624-45	1.10
10626-116	1.10
10627-87	1.11
10630-5	1.37
10631-9	1.19
10636-1	1.13
10637-50	1.10
10638-1	1.12
10643-16	1.07
10647-18	1.11
10663-42	1.13
10666-7	1.11
10667-78	1.11
10668-5	1.21
10670-26	4.51
10672-75	1.25
10675-223	1.47
10693-43	1.09
10695-12	1.05
10699-52	1.15
10700-10	1.08
10702-1	1.11
10703-203	1.28
10704-91	1.07
10705-14	1.17
10708-3	1.08
10710-23	1.11
10713-151	1.08
10714-7	1.15
10716-35	1.09
10721-76	1.34
10722-13	1.10
10737-96	1.07
10738-11	1.43
10741-22	1.28
10743-13	1.10
10746-24	1.16
10748-216	1.60
10749-18	1.23
10752-8	1.10
10753-31	1.55
10754-113	1.11
10756-34	1.26
10758-2	1.30
10760-107	1.08
10761-5	1.02
10762-2	1.14
10767-52	1.09
10772-21	1.16
10780-10	1.07
10781-19	1.06
10785-8	1.10
10798-4	1.10
10800-15	1.25
10801-11	1.18
10803-22	1.24
10809-14	1.07
10814-7	1.05
10815-2	1.10
10816-150	1.15
10817-26	1.15
10818-36	1.10
10819-108	1.37
10825-12	1.09
10827-67	1.13
10830-5	1.16
10832-24	1.06
10833-64	1.07
10835-25	1.22
10842-7	1.07
10847-1	1.04
10848-137	1.11
10851-77	1.15
10852-114	1.35
10854-15	1.06
10855-55	1.09
10866-60	1.22
10870-32	1.21
10876-300	1.07
10880-38	1.10
10882-12	1.05
10885-36	1.33
10889-2	1.13
10890-135	1.09
10892-8	1.09
10894-25	1.19
10895-28	1.05
10900-272	1.35
10902-53	1.76
10903-50	1.09
10907-116	1.17
10908-2	1.05
10910-6	1.12
10916-44	1.16
10917-40	1.05
10924-258	1.06
10933-107	1.20
10938-13	1.12
10939-16	1.12
10940-25	1.09
10945-11	1.16
10948-14	1.33
10949-59	1.02
10953-14	1.10
10955-4	1.06
10956-82	1.44
10959-125	1.13
10961-15	1.11
10966-1	1.08
10967-12	1.09
10970-3	1.25
10974-20	1.08
10975-59	1.05
10976-44	1.04
10977-55	1.16
10978-39	1.06
10980-11	1.07
10981-56	1.05
10990-21	1.04
11067-13	1.14
11071-1	1.07
11081-1	1.27
11083-23	2.04
11089-7	1.09
11094-104	1.15
11096-57	1.15
11098-1	1.22
11101-18	1.09
11102-22	1.17
11103-24	1.22
11104-13	1.21
11105-171	1.49
11107-25	1.21
11109-56	1.10
11110-4	1.06
11112-18	1.11
11116-16	1.28
11117-2	1.07
11118-107	1.12
11120-49	1.14
11121-56	1.24
11122-97	1.82
11126-102	1.12
11128-29	1.36
11129-66	1.14
11130-158	1.16
11134-30	1.10
11135-5	1.08
11137-43	1.34
11138-16	1.22
11140-56	1.12
11142-11	1.09
11143-32	1.05
11144-10	1.13
11145-72	1.09
11146-4	1.10
11147-17	1.11
11149-3	1.10
11150-3	1.81
11152-46	1.08
11154-3	1.13
11155-16	1.08
11157-35	1.15
11158-40	1.08
11159-14	1.20
11160-56	1.06
11161-5	1.14
11162-37	1.14
11163-7	1.10
11164-7	1.11
11167-6	1.14
11168-3	1.08
11171-25	1.33
11173-29	1.12
11174-8	1.10
11175-45	1.07
11177-16	1.28
11178-21	1.11
11179-7	1.08
11180-17	1.07
11184-51	1.27
11185-145	1.12
11186-12	1.09
11187-11	1.11
11190-129	1.13
11192-168	1.08
11193-27	1.17
11194-6	1.09
11196-31	1.10
11198-37	1.04
11200-52	1.10
11201-19	1.09
11202-70	1.06
11203-97	1.65
11204-80	1.18
11205-10	1.10
11207-3	1.07
11208-15	1.10
11211-7	1.17
11212-7	1.04
11214-40	1.10
11215-6	1.13
11217-16	1.26
11218-84	1.14
11219-95	1.11
11220-53	1.18
11223-1	1.08
11226-16	1.26
11227-31	1.23
11228-37	1.13
11229-16	1.07
11231-12	1.05
11232-46	1.07
11237-49	1.08
11239-49	1.18
11241-8	1.13
11242-33	1.09
11243-90	1.08
11245-43	1.17
11246-3	1.15
11247-20	1.07
11248-43	1.11
11252-30	1.18
11254-13	1.11
11257-1	1.37
11258-41	1.10
11260-47	1.11
11262-39	1.09
11263-57	1.17
11264-33	1.08
11265-8	1.33
11266-8	1.12
11270-17	1.13
11273-176	1.14
11275-94	1.22
11277-23	1.07
11278-4	1.23
11279-42	1.12
11280-6	1.07
11281-6	1.10
11282-16	1.07
11283-13	1.15
11284-24	1.12
11285-8	1.09
11286-78	1.23
11287-14	1.12
11288-26	1.19
11289-31	1.08
11292-13	1.12
11293-14	1.10
11294-7	1.04
11297-54	1.10
11300-32	1.09
11302-237	1.07
11303-7	1.09
11307-33	1.45
11308-8	1.05
11310-8	1.10
11311-79	1.06
11312-40	1.10
11313-100	1.20
11315-148	1.09
11318-20	1.05
11319-106	1.16
11320-29	1.09
11324-3	1.11
11325-8	1.20
11328-9	1.13
11330-15	1.14
11333-82	1.37
11334-7	1.06
11336-9	1.16
11338-49	1.06
11342-59	1.14
11347-9	1.26
11348-132	1.22
11350-30	1.20
11351-233	1.09
11352-42	1.05
11353-143	1.13
11354-21	1.19
11355-10	1.93
11356-19	1.10
11358-15	1.17
11360-39	1.27
11361-73	1.11
11363-58	1.07
11364-18	1.10
11365-17	1.13
11368-32	1.26
11369-23	1.17
11370-20	1.15
11371-1	1.09
11372-2	1.10
11375-49	1.09
11377-19	1.04
11378-37	1.24
11380-84	1.06
11381-56	1.10
11382-5	2.14
11383-41	1.17
11387-3	1.11
11388-75	1.26
11390-24	1.11
11391-69	1.08
11395-5	1.21
11396-39	1.07
11401-181	1.06
11402-17	1.07
11405-150	1.61
11406-82	1.09
11407-57	1.03
11416-23	1.18
11421-10	1.16
11422-2	1.08
11424-4	1.07
11425-31	1.17
11428-31	1.15
11429-80	1.12
11430-49	1.07
11431-235	1.28
11432-11	1.26
11433-11	1.10
11436-6	1.17
11438-6	1.26
11439-88	1.10
11440-58	1.21
11441-11	1.24
11442-1	1.26
11444-49	1.35
11448-34	1.22
11449-22	1.49
11450-110	1.10
11454-87	1.28
11456-2	1.16
11457-53	1.17
11458-30	1.26
11459-81	1.05
11462-8	1.14
11464-9	1.10
11465-4	1.09
11468-15	1.13
11476-43	1.18
11480-1	1.14
11481-25	1.20
11486-26	1.07
11487-4	1.06
11490-42	1.39
11493-169	1.26
11494-4	1.12
11510-31	1.09
11510-51	1.14
11513-92	1.07
11514-196	1.14
11516-7	1.13
11530-37	1.32
11531-24	1.13
11534-6	1.12
11536-9	1.10
11537-12	1.03
11538-216	1.11
11539-4	1.07
11540-37	1.21
11542-11	1.08
11543-84	1.13
11544-39	1.12
11545-9	1.09
11546-7	1.12
11547-84	1.20
11548-84	1.41
11549-6	1.09
11551-16	1.12
11556-19	1.13
11557-3	1.09
11560-76	1.08
11562-9	1.11
11563-51	1.08
11565-58	1.10
11566-48	1.18
11567-23	1.08
11568-2	1.23
11570-94	1.08
11571-75	1.09
11572-4	1.17
11573-3	1.08
11582-63	1.13
11586-2	1.14
11587-5	1.07
11590-5	1.46
11591-43	1.07
11592-1	1.10
11593-21	1.22
11596-47	1.12
11601-26	1.09
11602-12	1.06
11606-22	1.09
11607-15	1.14
11608-5	1.27
11614-29	1.23
11615-16	1.20
11616-9	1.21
11617-1	1.12
11618-83	1.11
11626-7	1.24
11629-36	1.09
11633-89	1.23
11634-32	1.23
11636-33	1.21
11638-42	1.10
11643-73	1.07
11645-9	1.24
11646-4	1.09
11647-6	1.13
11649-3	1.20
11651-24	1.09
11653-69	1.14
11654-77	1.14
11656-110	1.09
11657-86	1.11
11659-31	1.13
11661-11	1.07
11664-32	1.27
11666-72	1.07
11667-29	1.15
11669-39	1.06
11670-18	1.08
11671-19	1.12
11672-17	1.09
11677-17	1.09
11678-105	1.06
11681-8	1.21
11682-7	1.11
11683-19	1.17
11690-47	1.11
11692-21	1.06
11696-7	1.25
11699-16	1.29
11708-2	1.04
11709-29	1.08
11712-207	1.10
11715-1	1.08
11716-28	1.07
11814-29	1.11
11816-84	1.12
11817-1	1.15
11825-27	1.15
11827-7	1.07
11830-48	1.60
11833-83	1.07
11836-144	1.04
11837-7	1.07
11838-130	1.03
11851-21	1.20
11872-9	1.15
11910-27	1.09
11911-13	1.09
11926-23	1.26
11934-9	1.48
11949-25	1.13
11952-1	1.12
11955-1	1.24
11967-23	1.23
11969-5	1.07
11988-24	1.06
11989-35	1.02
12001-7	1.13
12008-3	1.14
12014-19	1.16
12016-60	1.28
12018-84	1.09
12020-39	1.11
12022-12	1.31
12030-82	1.10
12033-3	1.11
12034-28	3.10
12041-33	1.30
12046-51	1.07
12077-32	1.03
12329-21	1.09
12332-7	1.17
12333-87	1.06
12334-25	1.35
12338-27	1.20
12340-17	1.33
12341-8	1.11
12343-14	1.11
12345-4	1.08
12347-29	1.09
12348-46	1.12
12350-86	1.12
12351-25	1.38
12352-70	1.06
12355-223	1.07
12356-65	1.24
12357-41	1.09
12358-6	1.16
12361-102	1.15
12363-70	1.11
12365-108	1.15
12366-16	1.19
12367-52	1.04
12368-18	1.20
12370-30	1.25
12372-50	1.10
12373-73	1.29
12374-8	1.08
12376-85	1.08
12378-71	1.05
12381-26	1.31
12382-2	1.17
12384-92	1.08
12385-4	1.38
12386-11	1.32
12387-7	1.15
12389-4	1.12
12392-30	1.10
12394-53	1.08
12395-86	1.36
12396-19	1.34
12398-15	1.10
12399-194	1.16
12400-25	1.03
12401-3	1.08
12403-30	1.12
12406-119	1.09
12408-333	1.08
12409-90	1.10
12411-60	1.27
12414-31	1.16
12415-122	1.08
12417-46	1.15
12420-10	1.31
12422-143	1.21
12423-38	1.06
12424-107	1.11
12425-104	1.31
12426-19	1.15
12427-8	1.09
12428-2	1.08
12430-78	1.16
12431-13	1.13
12432-23	1.23
12433-8	1.16
12434-25	1.10
12436-84	1.25
12437-18	1.11
12438-127	1.72
12439-67	1.18
12442-4	1.04
12444-39	1.09
12445-50	1.06
12446-49	1.09
12448-246	1.67
12449-16	1.81
12450-42	1.05
12451-62	1.13
12452-32	1.09
12453-161	1.36
12454-105	1.11
12455-48	1.09
12456-5	1.42
12457-10	1.17
12458-79	1.14
12459-13	1.10
12460-18	1.28
12461-8	1.17
12462-20	1.08
12463-7	1.07
12466-7	1.13
12469-19	1.24
12471-47	1.65
12473-48	1.07
12475-48	1.20
12476-50	1.23
12477-42	1.16
12478-15	1.29
12479-50	1.11
12480-9	1.17
12482-5	2.82
12483-62	1.09
12484-67	1.10
12486-8	1.06
12488-9	1.11
12490-92	1.14
12491-23	1.13
12493-42	1.07
12494-99	1.34
12497-29	1.21
12498-12	1.17
12499-108	1.38
12500-88	1.64
12501-10	1.23
12503-5	1.07
12504-26	1.27
12507-16	1.03
12508-9	1.13
12509-115	1.12
12510-3	1.12
12511-83	1.13
12513-8	1.23
12514-16	1.09
12515-45	1.06
12516-13	1.12
12517-52	1.30
12518-289	1.15
12521-3	1.22
12522-6	1.25
12524-18	1.15
12527-50	1.11
12528-40	1.05
12529-32	1.09
12530-14	1.12
12531-5	1.08
12532-28	1.12
12533-135	1.10
12534-10	1.05
12535-2	1.20
12536-46	1.54
12537-88	1.13
12538-19	1.24
12540-25	1.13
12543-76	1.02
12546-1	1.11
12548-75	1.08
12549-33	1.15
12551-3	1.07
12553-5	1.07
12554-10	1.40
12556-7	1.08
12557-18	1.12
12558-3	1.96
12560-9	1.18
12562-1	1.07
12563-2	1.31
12564-9	1.08
12568-14	1.10
12569-25	1.34
12571-14	1.35
12572-236	1.07
12573-80	1.17
12574-36	1.22
12575-30	1.20
12576-21	1.12
12577-100	1.06
12578-13	1.24
12580-7	1.13
12581-39	1.09
12583-77	1.12
12585-39	1.26
12587-65	1.14
12591-27	1.29
12593-33	1.23
12594-5	1.12
12595-11	1.19
12597-68	1.08
12599-10	1.19
12603-87	1.12
12604-16	1.11
12605-1	1.05
12612-37	1.26
12616-45	1.15
12617-2	1.69
12618-50	1.41
12619-14	1.25
12620-3	1.24
12621-55	1.45
12622-96	1.07
12623-84	1.17
12625-138	1.38
12626-6	1.08
12627-97	1.34
12628-31	1.69
12630-8	1.17
12632-14	1.22
12633-3	1.21
12634-79	1.25
12635-9	1.17
12636-113	1.07
12637-7	1.39
12641-3	1.60
12643-4	1.28
12644-63	1.15
12646-2	1.33
12647-52	1.13
12649-80	1.28
12650-43	1.16
12651-21	1.10
12652-37	1.38
12653-13	1.04
12655-30	1.06
12656-1	2.98
12657-2	1.13
12658-72	1.13
12659-13	1.12
12661-44	1.07
12662-82	1.72
12663-1	1.17
12664-19	1.16
12665-16	1.12
12667-2	1.14
12668-7	1.21
12669-30	1.10
12670-15	1.29
12671-35	1.13
12675-14	1.40
12676-1	1.49
12677-164	1.07
12678-66	1.12
12681-63	1.09
12682-5	1.12
12683-156	1.09
12684-5	1.19
12685-57	1.12
12686-15	1.21
12687-2	1.23
12688-115	1.36
12689-56	1.70
12690-33	1.15
12691-44	1.34
12692-56	1.30
12693-2	1.56
12694-28	2.53
12695-62	1.06
12696-166	1.30
12697-30	1.43
12698-72	1.09
12699-28	1.50
12700-9	1.21
12701-1	1.80
12702-13	1.09
12703-6	2.52
12704-26	1.06
12705-9	1.08
12706-2	1.15
12707-26	1.21
12708-91	1.18
12709-63	1.29
12711-19	1.10
12712-9	1.11
12713-365	1.13
12714-38	1.20
12715-30	1.17
12716-3	1.10
12717-65	1.09
12718-43	1.13
12720-71	1.17
12721-4	1.04
12724-81	1.32
12726-3	1.11
12727-7	1.11
12729-12	1.18
12730-3	1.11
12731-12	1.29
12732-13	1.09
12734-112	1.07
12735-39	1.05
12737-12	1.11
12738-43	1.10
12740-55	1.15
12742-160	1.14
12743-18	1.09
12746-4	1.15
12747-89	1.30
12748-6	1.42
12750-9	1.03
12751-26	1.08
12753-6	1.12
12754-14	1.13
12756-3	1.10
12758-47	1.12
12759-47	1.26
12760-34	1.14
12761-12	1.07
12763-69	1.11
12764-3	1.17
12766-33	1.07
12768-3	1.12
12771-19	1.14
12772-8	1.23
12774-12	1.06
12775-6	1.89
12777-11	1.08
12779-30	1.05
12781-2	1.06
12783-29	1.62
12784-10	1.06
12785-49	1.22
12786-61	1.11
12787-47	1.06
12788-6	1.18
12790-10	1.18
12793-4	1.15
12794-6	1.12
12795-2	1.16
12796-44	1.17
12798-46	1.07
12799-65	1.06
12800-5	1.30
12801-33	1.18
12803-9	1.13
12804-5	1.13
12807-89	1.08
12808-103	1.11
12811-55	1.04
12812-25	1.22
12813-18	1.11
12814-17	1.07
12815-9	1.09
12817-1	1.07
12818-159	1.14
12820-1	1.04
12821-6	1.07
12822-34	1.12
12825-18	1.08
12826-5	1.16
12827-37	1.07
12830-4	1.31
12831-21	1.05
12832-10	1.15
12834-3	1.09
12835-101	1.06
12838-28	1.07
12842-43	1.15
12843-6	1.19
12844-10	1.15
12845-18	1.13
12846-3	1.08
12847-27	1.22
12848-9	1.07
12849-25	1.09
12851-5	1.12
12853-112	1.17
12854-3	1.20
12855-16	1.11
12856-14	1.04
12859-33	1.32
12860-7	1.09
12861-13	1.20
12862-14	1.22
12864-9	1.11
12867-40	1.06
12869-68	1.48
12871-10	1.17
12872-35	1.22
12873-11	1.06
12875-28	1.06
12876-39	1.19
12878-60	1.28
12879-5	1.07
12880-1	1.14
12881-17	1.07
12882-7	1.08
12885-42	1.08
12888-18	1.21
12891-1	1.07
12892-10	1.06
12893-159	3.85
12894-3	1.07
12895-28	1.13
12904-180	1.14
12916-3	1.07
12923-51	1.17
12931-16	1.19
12933-17	1.28
12934-1	1.08
12936-38	1.05
12939-1	1.15
12940-35	1.28
12945-33	1.65
12954-71	1.11
12956-40	1.77
12957-62	1.12
12960-9	1.23
12963-1	1.10
12968-2	1.17
12970-35	1.39
12975-11	1.06
12976-49	1.10
12980-31	1.12
12987-12	1.25
12988-49	1.19
12990-39	1.25
12991-49	1.12
12993-21	1.23
13007-66	1.13
13013-41	1.12
13022-20	1.20
13025-4	1.10
13027-20	1.15
13032-1	1.06
13039-1	1.37
13041-47	1.10
13042-7	1.13
13043-157	1.04
13044-5	1.14
13053-6	1.15
13054-87	1.07
13055-53	1.10
13056-18	1.07
13059-33	1.25
13062-4	1.41
13066-42	1.08
13067-5	1.10
13073-14	1.20
13076-4	1.21
13078-3	1.19
13082-9	1.25
13083-18	1.25
13085-18	1.09
13088-397	1.09
13089-6	1.09
13090-17	1.13
13093-6	1.09
13094-75	1.15
13095-51	1.22
13097-11	1.07
13098-93	1.12
13101-60	1.08
13102-1	1.06
13103-125	1.10
13104-32	1.06
13105-7	1.07
13107-9	1.10
13109-82	1.08
13111-79	1.06
13112-179	1.17
13113-7	1.04
13114-50	1.07
13116-25	1.14
13117-232	1.26
13118-5	1.06
13119-26	1.07
13122-19	1.22
13123-3	1.10
13124-20	1.10
13125-45	1.13
13126-52	1.15
13129-40	1.11
13130-150	1.24
13131-5	1.10
13132-14	1.18
13133-73	1.18
13228-75	1.19
13229-20	1.03
13230-174	1.12
13231-90	1.06
13236-25	1.10
13240-170	1.22
13242-134	1.12
13256-21	1.05
13268-45	1.14
13374-4	1.11
13375-48	1.12
13377-3	1.24
13378-80	1.06
13381-49	1.09
13384-110	1.17
13386-248	1.17
13387-55	1.10
13388-57	1.10
13392-13	1.11
13393-46	1.18
13397-88	1.61
13399-33	1.12
13403-5	1.22
13405-61	1.08
13406-161	1.03
13408-23	1.04
13411-21	1.07
13412-5	1.09
13416-8	1.07
13421-17	1.09
13422-66	1.17
13423-94	1.07
13427-66	1.05
13429-3	1.09
13430-50	1.16
13431-74	1.04
13432-9	1.05
13434-172	1.38
13435-31	1.07
13436-54	1.23
13438-115	1.05
13439-6	1.04
13441-30	1.08
13447-42	1.03
13449-25	1.06
13450-49	1.24
13451-2	1.17
13452-113	1.11
13453-2	1.15
13457-33	1.08
13459-30	1.19
13460-4	1.09
13463-1	1.23
13464-8	1.08
13465-5	1.18
13468-5	1.05
13470-43	1.08
13472-35	1.14
13473-55	1.14
13474-40	1.25
13475-10	1.19
13476-16	1.08
13477-65	1.10
13479-8	1.06
13481-24	1.30
13482-14	1.25
13484-69	1.08
13485-20	1.23
13486-9	1.09
13487-24	1.13
13488-3	1.28
13490-1	1.11
13491-40	1.29
13492-44	1.44
13493-5	1.06
13494-6	1.12
13495-48	1.15
13496-19	2.48
13497-34	2.53
13498-1	1.13
13499-30	1.12
13501-10	1.32
13502-2	1.10
13503-19	1.16
13504-147	1.19
13506-10	1.23
13507-51	1.31
13509-5	1.10
13510-7	1.08
13511-29	1.13
13512-28	1.05
13513-174	1.10
13514-121	1.21
13515-8	1.13
13516-46	1.06
13517-3	1.06
13518-5	1.08
13519-112	1.10
13522-20	1.09
13524-25	1.22
13525-17	1.12
13526-5	1.19
13529-39	1.16
13530-5	1.15
13532-25	1.09
13534-20	1.13
13535-2	1.22
13536-56	1.08
13539-131	1.11
13540-1	1.05
13541-1	1.06
13543-7	1.42
13544-9	1.36
13545-97	1.19
13547-5	1.16
13548-53	1.15
13549-15	1.15
13552-7	1.13
13553-4	1.15
13554-78	1.10
13556-28	1.12
13557-3	1.11
13561-5	1.08
13563-259	1.33
13565-2	1.14
13566-2	1.21
13567-1	1.17
13568-30	1.21
13570-43	1.19
13572-43	1.19
13573-5	1.29
13574-50	1.12
13575-40	1.14
13576-15	1.23
13577-25	1.12
13578-98	1.08
13580-2	1.46
13583-19	1.13
13587-10	1.08
13588-11	1.10
13589-10	1.09
13590-1	1.10
13591-31	1.06
13594-158	1.20
13595-20	1.19
13596-3	1.07
13597-20	1.15
13599-15	1.10
13602-6	1.35
13603-7	1.12
13604-27	1.08
13605-16	1.10
13609-11	1.16
13610-9	1.14
13612-7	1.14
13613-23	1.35
13614-6	1.33
13615-60	1.29
13618-15	1.33
13620-10	1.16
13621-31	1.33
13622-16	1.24
13623-4	1.10
13624-17	1.23
13625-19	1.13
13628-58	1.08
13629-25	1.09
13631-1	1.11
13632-10	1.11
13634-209	1.21
13636-20	1.26
13639-101	1.27
13640-5	1.05
13642-90	1.13
13644-30	1.13
13645-14	1.10
13650-11	1.08
13651-54	1.09
13652-2	1.10
13653-335	1.13
13654-1	1.23
13655-34	1.17
13657-2	1.32
13658-31	1.12
13659-36	1.33
13660-76	1.11
13661-193	1.06
13663-2	1.13
13665-35	1.10
13666-222	1.11
13668-44	1.04
13669-6	1.23
13670-81	1.12
13671-40	1.17
13672-3	1.08
13673-21	1.65
13676-46	1.21
13678-169	1.12
13680-3	1.29
13681-173	1.09
13682-47	1.06
13683-18	1.71
13686-2	1.13
13687-5	1.06
13688-2	1.07
13689-2	1.07
13690-26	1.22
13691-10	1.38
13692-154	1.04
13693-5	1.12
13694-24	1.08
13697-51	1.89
13698-28	1.07
13699-6	1.07
13700-10	1.32
13701-2	1.13
13704-5	1.10
13706-12	1.17
13707-27	1.14
13708-56	1.06
13710-6	1.12
13711-10	1.07
13712-104	1.20
13713-164	1.24
13717-15	1.09
13719-19	1.17
13720-95	1.05
13722-105	1.10
13723-6	1.28
13724-27	1.12
13725-3	1.11
13726-4	1.19
13727-44	1.13
13728-19	1.26
13729-26	1.20
13730-18	1.47
13731-14	1.06
13732-79	1.15
13733-5	1.14
13734-22	1.13
13735-1	1.14
13738-8	1.19
13739-3	1.15
13740-51	1.07
13741-36	1.25
13742-66	1.21
13743-56	1.42
13744-37	1.08
13745-10	1.10
13747-9	1.06
13748-4	1.04
13924-13	1.12
13926-1	1.14
13929-27	1.34
13930-3	1.35
13931-22	1.21
13932-45	1.10
13933-276	1.19
13934-3	1.11
13936-24	1.15
13937-75	1.36
13939-14	1.22
13940-19	1.26
13941-82	1.14
13942-140	1.06
13943-38	1.64
13944-3	1.05
13946-8	1.08
13947-371	1.18
13948-50	1.13
13950-9	1.38
13954-9	1.24
13955-33	1.22
13958-5	1.36
13959-7	1.38
13960-15	1.10
13961-18	1.15
13963-7	1.25
13966-30	1.07
13967-14	1.10
13969-24	1.40
13972-4	1.10
13973-62	1.10
13975-56	1.58
13976-9	1.04
13977-28	1.05
13978-122	1.15
13979-3	1.08
13982-33	1.18
13983-27	1.56
13984-23	1.13
13985-12	1.13
13986-6	1.50
13988-67	1.25
13990-1	1.27
13991-47	1.09
13992-12	1.12
13993-20	1.70
13994-1	1.13
13996-16	1.20
13998-26	1.39
14002-18	1.10
14005-2	1.08
14006-36	1.16
14007-22	1.09
14008-22	1.28
14009-65	1.10
14011-17	1.15
14012-17	1.07
14013-11	1.15
14019-73	1.16
14021-81	1.19
14022-17	1.09
14023-84	1.29
14024-196	1.07
14025-18	1.04
14026-24	1.13
14028-22	1.07
14029-42	1.07
14030-21	1.22
14031-18	1.08
14032-2	1.10
14034-22	1.13
14035-13	1.10
14036-116	1.09
14037-18	1.21
14038-130	1.15
14039-33	1.10
14041-13	1.20
14042-11	1.19
14043-12	1.07
14045-12	1.07
14047-78	1.14
14048-7	1.06
14049-17	1.11
14050-61	1.09
14051-54	1.13
14052-26	1.17
14054-17	1.17
14056-4	1.10
14057-68	1.10
14061-48	1.12
14063-17	1.09
14064-21	1.13
14065-11	1.09
14066-49	1.11
14067-6	1.13
14068-29	1.22
14069-61	1.17
14070-56	1.17
14072-9	1.49
14073-31	1.16
14074-2	1.04
14076-74	1.15
14077-6	1.09
14078-69	1.13
14079-14	1.07
14081-5	1.06
14082-56	1.18
14083-25	1.20
14085-28	1.08
14086-11	1.13
14088-38	1.30
14090-23	1.21
14091-42	1.52
14093-10	1.08
14094-29	1.21
14095-1	1.12
14097-86	1.13
14098-28	1.18
14099-20	1.14
14100-63	1.13
14101-2	1.13
14102-6	1.06
14103-12	1.12
14104-1	1.05
14105-5	1.16
14106-46	1.09
14107-1	1.55
14108-15	1.17
14109-15	1.05
14110-200	1.07
14111-15	1.08
14112-40	1.07
14114-18	1.19
14115-34	1.09
14116-129	1.21
14120-2	1.10
14121-24	1.17
14122-132	1.04
14123-34	1.28
14124-6	1.16
14125-5	1.12
14127-240	1.05
14128-121	1.11
14129-1	1.09
14131-37	1.16
14132-21	1.09
14133-93	1.08
14134-49	1.26
14135-3	1.07
14136-234	1.07
14139-16	1.04
14143-8	1.34
14144-3	1.52
14146-92	1.53
14148-2	1.06
14149-9	1.02
14150-7	1.51
14151-4	1.08
14153-8	1.03
14156-33	1.13
14157-21	1.15
14158-17	1.17
14178-18	1.04
14186-13	1.16
14192-31	1.12
14197-2	1.14
14203-3	1.18
14204-55	1.13
14205-6	1.07
14206-28	1.18
14208-3	1.44
14226-120	1.07
14227-21	1.07
14229-5	1.06
14237-1	1.29
14245-195	1.18
14246-50	1.29
14249-68	1.08
14250-115	1.10
14254-27	1.09
14260-112	1.09
14268-4	1.18
14271-23	1.12
14273-19	1.32
14283-12	1.46
14286-2	1.10
14287-6	1.19
14291-53	1.06
14294-61	1.17
14309-8	1.29
14314-6	1.18
14318-1	1.07
14324-52	1.43
14326-4	1.37
14329-4	1.07
14331-262	1.09
14332-3	1.23
14334-3	1.08
14337-1	1.13
14341-8	1.04
14593-152	1.13
14597-5	1.11
14599-18	1.11
14603-51	1.15
14614-41	1.37
14615-46	1.29
14616-16	1.11
14618-26	1.09
14619-8	1.25
14623-26	1.26
14624-51	1.15
14628-72	1.05
14631-22	1.08
14633-26	1.05
14634-13	1.10
14636-25	1.21
14645-253	1.10
14655-1	1.18
14662-6	1.11
14663-44	1.07
14670-1	1.11
14674-63	1.20
14675-20	1.27
14684-17	1.18
14685-17	1.09
14687-6	1.11
14688-6	1.06
14689-3	1.20
14692-3	1.23
14696-45	1.17
14703-6	1.27
14705-1	1.08
14708-59	1.12
14711-27	1.29
14713-46	1.11
14747-9	1.23
14748-31	1.49
14755-4	1.06
14756-29	1.10
15295-81	2.42
15297-3	1.21
15298-199	1.10
15299-102	1.29
15300-66	1.19
15301-24	1.70
15303-63	1.16
15304-1	1.07
15305-7	1.11
15306-20	1.11
15308-108	1.24
15310-61	1.11
15312-14	1.24
15313-28	1.06
15314-49	1.18
15315-64	1.14
15316-262	1.19
15318-75	1.20
15319-226	1.17
15321-8	1.07
15322-35	1.17
15323-112	1.17
15324-58	1.18
15325-14	1.20
15326-64	1.34
15329-167	1.34
15331-47	1.20
15333-11	1.10
15336-7	1.20
15339-32	2.02
15343-337	1.40
15346-31	1.25
15347-12	1.27
15358-28	1.14
15361-37	1.30
15363-32	1.10
15364-101	1.18
15365-41	1.06
15367-38	1.63
15368-3	1.10
15370-5	1.16
15372-43	1.21
15375-49	1.10
15376-134	1.12
15381-45	1.11
15383-200	1.10
15384-15	1.14
15385-116	1.11
15386-7	1.28
15387-44	1.08
15388-24	1.05
15389-1	1.14
15390-3	1.08
15391-114	1.14
15394-79	1.19
15395-15	1.37
15398-2	1.11
15402-2	1.14
15403-53	1.08
15404-3	1.09
15405-23	1.11
15412-40	1.09
15413-3	1.09
15414-316	1.23
15416-54	1.08
15417-3	1.14
15418-25	1.30
15419-15	1.17
15422-12	1.05
15426-5	1.10
15427-35	1.11
15430-165	1.05
15431-31	1.09
15432-1	1.07
15433-4	1.38
15434-5	1.08
15435-4	1.09
15436-40	1.04
15437-11	1.04
15439-21	1.06
15440-57	1.06
15441-6	1.09
15444-45	1.09
15446-25	1.10
15447-45	1.33
15448-47	1.17
15449-33	1.09
15452-5	1.16
15453-3	1.24
15455-40	1.27
15457-14	1.40
15460-9	1.06
15462-28	1.13
15465-79	1.16
15466-30	1.13
15467-10	1.27
15468-14	1.14
15470-11	1.04
15471-29	1.12
15472-16	1.04
15474-7	1.14
15475-4	1.38
15476-6	1.09
15480-2	1.22
15481-45	1.08
15482-12	1.05
15483-377	1.06
15486-126	1.14
15487-164	1.07
15491-20	1.13
15492-1	1.15
15494-11	1.11
15495-9	1.11
15497-9	1.18
15499-11	1.09
15503-15	1.19
15503-20	1.10
15504-39	1.08
15506-34	1.06
15509-2	1.12
15511-37	1.16
15513-108	1.07
15514-26	1.12
15515-2	1.20
15516-12	1.05
15521-4	1.06
15522-2	1.12
15523-9	1.18
15524-30	1.27
15525-294	1.22
15526-33	1.09
15527-90	1.10
15529-33	1.19
15530-33	1.10
15533-97	1.16
15534-26	1.31
15535-3	1.10
15539-15	1.16
15540-6	1.25
15542-19	1.16
15544-25	1.07
15545-13	1.22
15548-35	1.06
15553-22	1.09
15556-49	1.07
15558-63	1.14
15559-5	1.05
15560-52	1.23
15562-24	1.09
15565-102	1.15
15566-10	1.10
15567-2	1.04
15569-15	1.11
15570-99	1.13
15573-110	1.37
15574-37	1.14
15576-158	1.21
15579-26	1.10
15580-2	1.07
15581-16	1.12
15582-25	1.08
15583-18	1.06
15584-9	1.10
15585-304	1.35
15587-20	1.06
15588-17	1.21
15589-1	1.10
15591-28	1.20
15594-47	1.24
15596-7	1.21
15602-43	1.09
15603-20	1.05
15604-18	1.23
15606-19	1.18
15607-56	1.33
15608-5	1.11
15610-72	1.48
15612-5	1.16
15613-16	1.10
15614-168	1.11
15615-8	1.07
15617-8	1.10
15619-49	1.21
15620-4	1.11
15622-13	1.14
15623-1	1.05
15626-223	1.08
15627-83	1.43
15631-18	1.13
15633-6	1.07
15634-139	1.10
15635-4	1.12
15636-49	1.12
15637-38	1.20
15640-54	1.08
15641-20	1.38
15644-1	1.13
15653-9	1.09
15666-21	1.14
15667-39	1.07
15668-19	1.04
15669-7	1.28
15670-15	1.20
15674-3	1.16
15675-3	1.22
15678-71	1.18
15686-49	1.08
15688-30	1.10
15692-300	1.13
15693-9	1.27
15698-6	1.26
16015-19	1.19
16021-30	1.52
16035-8	1.10
16043-30	1.43
16055-3	1.08
16057-6	1.11
16060-99	1.11
16070-7	1.08
16074-12	1.07
16079-2	1.10
16081-38	1.27
16288-17	1.05
16292-288	1.06
16293-1	1.11
16296-43	1.11
16297-14	1.09
16298-84	1.12
16299-13	1.31
16300-4	1.19
16302-11	1.14
16304-6	1.05
16305-10	1.24
16307-22	1.05
16308-14	1.12
16309-30	1.11
16312-45	1.24
16315-105	1.12
16317-20	1.57
16318-12	1.09
16320-139	1.21
16322-10	1.18
16323-8	1.11
16324-38	1.12
16536-3	1.33
16551-14	1.05
16558-2	1.12
16561-9	1.10
16583-8	1.37
16585-16	1.19
16588-10	1.53
16591-71	1.10
16593-3	1.09
16594-44	1.31
16596-25	1.24
16597-11	1.10
16599-38	1.14
16605-2	1.14
16606-85	1.41
16607-78	1.27
16609-106	1.05
16610-13	1.15
16612-28	1.26
16613-3	1.04
16614-27	1.16
16616-137	1.18
16618-7	1.11
16620-26	1.21
16621-77	1.12
16746-12	1.08
16748-1	1.07
16749-79	1.11
16751-15	1.09
16753-46	1.09
16754-40	1.11
16755-195	1.13
16756-30	1.12
16758-96	1.31
16760-2	1.22
16763-11	1.10
16765-52	1.05
16768-3	1.11
16769-20	1.06
16770-3	1.14
16773-29	1.09
16780-6	1.25
16781-2	1.42
16785-45	1.09
16792-4	1.31
16802-31	1.12
16803-4	1.16
16805-5	1.29
16807-35	1.06
16809-1	1.08
16810-3	1.26
16814-13	1.10
16818-200	1.13
16823-75	1.17
16825-20	1.17
16828-8	1.18
16831-7	1.07
16836-1	1.08
16845-15	1.13
16847-39	1.13
16850-5	1.08
16851-50	1.15
16852-10	1.09
16853-5	1.09
16854-17	1.13
16856-79	1.13
16857-2	1.21
16858-384	1.12
16859-100	1.08
16863-47	1.07
16865-62	1.54
16867-76	1.10
16872-248	1.27
16875-13	1.08
16877-19	1.10
16882-27	1.99
16883-57	1.09
16885-49	1.78
16887-29	1.28
16890-37	1.06
16892-23	1.08
16899-59	1.10
16900-29	1.13
16902-17	1.21
16907-3	1.08
16908-5	1.22
16913-8	1.13
16914-104	1.13
16915-153	1.07
16916-19	1.08
16918-198	1.50
16919-1	1.15
16922-53	1.08
16923-20	1.16
16926-44	1.10
16927-9	1.06
16932-5	1.05
17137-160	1.33
17138-8	1.12
17140-57	1.14
17145-1	1.21
17148-7	1.80
17150-8	1.25
17151-84	1.23
17152-10	1.07
17153-46	1.10
17154-2	1.21
17155-1	1.26
17156-72	1.23
17158-17	2.22
17161-1	1.12
17164-15	1.20
17165-1	1.30
17166-4	1.09
17170-15	1.07
17172-19	4.49
17175-5	1.08
17176-13	1.38
17195-43	1.14
17196-5	1.07
17199-43	1.13
17200-50	1.07
17202-37	1.12
17204-17	1.07
17205-21	1.22
17209-27	1.14
17210-2	1.21
17224-12	1.21
17231-1	1.11
17319-1	1.29
17320-19	1.22
17325-10	1.23
17326-44	1.09
17327-3	1.03
17329-2	1.34
17331-138	1.05
17332-3	1.33
17333-20	1.12
17335-18	2.37
17336-54	1.08
17337-1	1.17
17341-89	2.32
17342-13	1.10
17343-6	1.05
17344-23	1.09
17345-12	1.11
17346-61	1.12
17347-80	1.31
17348-5	1.11
17350-13	1.70
17355-56	1.13
17356-34	1.07
17357-33	1.12
17362-5	1.08
17364-8	1.47
17365-7	1.09
17366-6	1.11
17367-5	1.28
17370-186	1.09
17372-5	1.07
17377-1	1.46
17380-2	1.31
17383-4	1.43
17384-110	1.22
17387-27	1.07
17391-10	1.18
17393-13	1.09
17396-23	1.10
[truncated: 5,133 more rows]

## Sheet: S7
UniProt	Sample	NrOfPeptides	Coverage
O00764	H6	1	5.4%
O00764	H7	1	5.4%
O00764	H8	1	5.4%
O00764	H9	6	26%
O00764	L10	1	5.4%
O00764	L14	1	5.4%
O00764	L6	1	5.4%
O00764	MD1	7	30.8%
O00764	MD10	1	5.4%
O00764	MD2	2	8.7%
O00764	MD3	1	5.4%
O00764	MD4	6	27.6%
O00764	MD5	3	12.5%
O00764	MD6	1	5.4%
O00764	MD7	3	14.1%
O00764	MD8	3	12.2%
O00764	MD9	5	24.7%
O15031	H1	1	0.7%
O15031	H2	1	0.7%
O15031	H3	1	0.7%
O15031	H4	1	0.7%
O15031	H5	1	0.7%
O15031	H6	2	1.1%
O15031	H8	2	1.1%
O15031	H9	1	0.7%
O15031	L1	1	0.7%
O15031	L12	1	0.7%
O15031	L13	1	0.7%
O15031	L14	1	0.7%
O15031	L2	1	0.7%
O15031	L8	1	0.7%
O15031	L9	1	0.7%
O15031	MD1	1	0.7%
O15031	MD10	1	0.7%
O15031	MD2	1	0.7%
O15031	MD3	1	0.7%
O15031	MD4	1	0.7%
O15031	MD5	1	0.7%
O15031	MD6	2	1.1%
O15031	MD9	1	0.7%
O43915	H1	3	8.2%
O43915	H2	2	5.1%
O43915	H3	2	5.1%
O43915	H4	4	10.7%
O43915	H5	3	8.5%
O43915	H6	2	5.6%
O43915	H8	4	10.7%
O43915	L1	1	2.5%
O43915	L10	1	2.5%
O43915	L13	3	7.3%
O43915	L2	1	2.5%
O43915	L6	2	5.1%
O43915	L7	2	4.8%
O43915	MD1	2	5.9%
O43915	MD10	1	2.5%
O43915	MD2	3	8.5%
O43915	MD3	2	4.8%
O43915	MD4	1	2.5%
O43915	MD5	3	7.3%
O43915	MD6	1	2.3%
O43915	MD7	1	2.5%
O43915	MD8	3	8.5%
O43915	MD9	1	2.5%
P06753	H1	5	13.3%
P06753	H2	3	14%
P06753	H3	2	8.4%
P06753	H4	4	8.8%
P06753	H5	3	8.4%
P06753	H6	5	16.8%
P06753	H7	5	13.3%
P06753	H8	5	16.8%
P06753	H9	6	17.9%
P06753	L1	4	14%
P06753	L10	6	17.9%
P06753	L12	3	13.7%
P06753	L13	6	21.4%
P06753	L14	7	21.8%
P06753	L2	6	27%
P06753	L3	3	8.8%
P06753	L4	4	13%
P06753	L5	5	16.8%
P06753	L6	4	14%
P06753	L7	6	17.9%
P06753	L8	4	13.3%
P06753	L9	4	8.8%
P06753	MD1	6	17.9%
P06753	MD10	4	8.8%
P06753	MD2	6	17.2%
P06753	MD3	6	17.9%
P06753	MD4	5	21.1%
P06753	MD5	4	13%
P06753	MD6	6	17.9%
P06753	MD7	7	21.8%
P06753	MD8	5	18.6%
P06753	MD9	3	8.4%
P07148	H1	5	41.7%
P07148	H2	3	27.6%
P07148	H3	1	8.7%
P07148	H4	1	8.7%
P07148	H5	1	8.7%
P07148	H6	1	8.7%
P07148	H7	2	19.7%
P07148	H8	5	41.7%
P07148	H9	5	41.7%
P07148	L1	2	16.5%
P07148	L12	1	8.7%
P07148	L14	1	8.7%
P07148	L2	1	8.7%
P07148	L6	1	8.7%
P07148	L8	1	8.7%
P07148	L9	1	8.7%
P07148	MD1	3	26%
P07148	MD10	2	19.7%
P07148	MD2	5	41.7%
P07148	MD3	1	8.7%
P07148	MD5	2	19.7%
P07148	MD6	2	19.7%
P07148	MD7	4	33.9%
P07148	MD8	5	41.7%
P07148	MD9	3	26%
P10645	H1	30	69.6%
P10645	H2	9	27.1%
P10645	H3	17	58.6%
P10645	H4	23	60%
P10645	H5	22	60.8%
P10645	H6	21	61.1%
P10645	H7	14	53.8%
P10645	H8	19	62.1%
P10645	H9	17	62.6%
P10645	L1	20	54.5%
P10645	L10	11	37.2%
P10645	L11	5	18.6%
P10645	L12	14	47.5%
P10645	L13	15	50.1%
P10645	L14	25	67.2%
P10645	L2	12	46.6%
P10645	L3	11	40.7%
P10645	L4	15	54.3%
P10645	L5	14	52.3%
P10645	L6	12	36.5%
P10645	L7	24	64.1%
P10645	L8	13	49%
P10645	L9	9	30.2%
P10645	MD1	14	42.9%
P10645	MD10	31	69.6%
P10645	MD2	23	61.1%
P10645	MD3	25	68.7%
P10645	MD4	14	51.9%
P10645	MD5	22	63.2%
P10645	MD6	15	56%
P10645	MD7	18	58.6%
P10645	MD8	18	58.6%
P10645	MD9	17	51.9%
P11766	H1	4	13.1%
P11766	H2	2	11%
P11766	H3	5	15.5%
P11766	H5	4	13.4%
P11766	H6	4	13.1%
P11766	H7	1	6.4%
P11766	H8	4	13.4%
P11766	H9	8	20.3%
P11766	L1	2	6.4%
P11766	L10	3	8.8%
P11766	L11	1	6.4%
P11766	L12	1	6.4%
P11766	L13	1	6.4%
P11766	L14	3	8.8%
P11766	L2	1	6.4%
P11766	L3	2	6.4%
P11766	L4	2	6.4%
P11766	L5	2	6.4%
P11766	L6	2	6.4%
P11766	L7	1	6.4%
P11766	L9	2	6.4%
P11766	MD1	8	20.3%
P11766	MD10	4	13.1%
P11766	MD2	7	18.2%
P11766	MD3	6	16%
P11766	MD4	6	17.6%
P11766	MD5	5	17.6%
P11766	MD6	2	11%
P11766	MD7	5	15.5%
P11766	MD8	6	15.2%
P11766	MD9	5	15.2%
P21333	H1	60	30.8%
P21333	H2	43	23.7%
P21333	H3	39	20.4%
P21333	H4	42	23.9%
P21333	H5	36	19.6%
P21333	H6	51	27.1%
P21333	H7	43	24.4%
P21333	H8	53	28.3%
P21333	H9	81	41.9%
P21333	L1	38	20.6%
P21333	L10	28	16.5%
P21333	L11	18	11%
P21333	L12	45	24.6%
P21333	L13	47	25.7%
P21333	L14	54	29%
P21333	L2	27	14.7%
P21333	L3	25	14.2%
P21333	L4	27	15.3%
P21333	L5	37	20.6%
P21333	L6	33	19.2%
P21333	L7	28	15.9%
P21333	L8	29	16.4%
P21333	L9	29	15.4%
P21333	MD1	70	35.8%
P21333	MD10	55	29.7%
P21333	MD2	69	35.1%
P21333	MD3	68	35.7%
P21333	MD4	49	27.4%
P21333	MD5	61	33.7%
P21333	MD6	63	33%
P21333	MD7	82	42.6%
P21333	MD8	59	31%
P21333	MD9	64	35.4%
P26436	H1	2	5.7%
P26436	H2	2	5.7%
P26436	H3	2	5.7%
P26436	H4	2	5.7%
P26436	H5	2	5.7%
P26436	H6	2	5.7%
P26436	H7	2	5.7%
P26436	H8	2	5.7%
P26436	H9	2	5.7%
P26436	L1	2	5.7%
P26436	L10	2	5.7%
P26436	L11	2	5.7%
P26436	L12	2	5.7%
P26436	L13	2	5.7%
P26436	L14	2	5.7%
P26436	L2	1	2.6%
P26436	L3	2	5.7%
P26436	L4	1	2.6%
P26436	L5	2	5.7%
P26436	L6	2	5.7%
P26436	L7	2	5.7%
P26436	L8	2	5.7%
P26436	L9	2	5.7%
P26436	MD1	1	2.6%
P26436	MD10	2	5.7%
P26436	MD2	2	5.7%
P26436	MD3	2	5.7%
P26436	MD4	1	2.6%
P26436	MD5	2	5.7%
P26436	MD6	2	5.7%
P26436	MD7	1	2.6%
P26436	MD8	1	2.6%
P26436	MD9	2	5.7%
P30419	H1	1	2.6%
P30419	H2	1	2.6%
P30419	H3	1	2.6%
P30419	H4	1	2.6%
P30419	H5	1	2.6%
P30419	H7	1	2.6%
P30419	H9	1	2.6%
P30419	L1	1	2.6%
P30419	L10	1	2.6%
P30419	L12	1	2.6%
P30419	L13	1	2.6%
P30419	L14	1	2.6%
P30419	L2	1	2.6%
P30419	L3	1	2.6%
P30419	L4	1	2.6%
P30419	L5	1	2.6%
P30419	L6	1	2.6%
P30419	L8	1	2.6%
P30419	L9	1	2.6%
P30419	MD1	2	5%
P30419	MD10	1	2.6%
P30419	MD2	1	2.6%
P30419	MD3	1	2.6%
P30419	MD4	1	2.6%
P30419	MD5	1	2.6%
P30419	MD7	2	5%
P30419	MD8	1	2.6%
P30419	MD9	1	2.6%
P37837	H1	15	38%
P37837	H2	11	30%
P37837	H3	15	41.2%
P37837	H4	6	13.6%
P37837	H5	10	23.1%
P37837	H6	12	29.1%
P37837	H7	6	13.6%
P37837	H8	14	37.1%
P37837	H9	15	38.6%
P37837	L1	8	17.8%
P37837	L10	9	24%
P37837	L11	4	8.6%
P37837	L12	6	17.8%
P37837	L13	5	13.6%
P37837	L14	10	28.8%
P37837	L2	7	16%
P37837	L3	5	8.9%
P37837	L4	5	13.9%
P37837	L5	7	17.2%
P37837	L6	11	28.8%
P37837	L7	10	26.1%
P37837	L8	7	17.2%
P37837	L9	7	14.2%
P37837	MD1	12	32.3%
P37837	MD10	12	32.3%
P37837	MD2	15	41.2%
P37837	MD3	14	35.9%
P37837	MD4	13	35.3%
P37837	MD5	16	43.3%
P37837	MD6	15	38%
P37837	MD7	13	35%
P37837	MD8	13	35.9%
P37837	MD9	13	36.5%
P40926	H1	10	32%
P40926	H2	8	29.6%
P40926	H3	9	32.5%
P40926	H4	8	23.7%
P40926	H5	9	26.9%
P40926	H6	9	26.9%
P40926	H7	9	26.9%
P40926	H8	9	32%
P40926	H9	11	41.4%
P40926	L1	8	29%
P40926	L10	8	24%
P40926	L11	8	26.6%
P40926	L12	10	32.5%
P40926	L13	9	32.5%
P40926	L14	10	32.5%
P40926	L2	9	32.5%
P40926	L3	8	29.6%
P40926	L4	10	32.5%
P40926	L5	10	32.5%
P40926	L6	8	29.6%
P40926	L7	10	32.5%
P40926	L8	8	24%
P40926	L9	7	26.6%
P40926	MD1	8	26.9%
P40926	MD10	8	29.6%
P40926	MD2	12	41.7%
P40926	MD3	9	29.3%
P40926	MD4	10	39.1%
P40926	MD5	9	32.5%
P40926	MD6	10	34.9%
P40926	MD7	10	39.1%
P40926	MD8	10	39.1%
P40926	MD9	9	32.5%
Q01518	H1	9	21.9%
Q01518	H2	6	14.3%
Q01518	H3	5	14.1%
Q01518	H4	3	7.4%
Q01518	H6	9	19.2%
Q01518	H7	6	11.2%
Q01518	H8	8	18.3%
Q01518	H9	13	29.7%
Q01518	L1	2	5.7%
Q01518	L10	1	1.9%
Q01518	L12	4	13.5%
Q01518	L13	4	11.2%
Q01518	L14	6	14.3%
Q01518	L2	2	7.2%
Q01518	L4	5	15.2%
Q01518	L5	3	10.5%
Q01518	L6	4	11.4%
Q01518	L7	2	7.2%
Q01518	L8	1	1.9%
Q01518	L9	1	1.9%
Q01518	MD1	15	33.9%
Q01518	MD10	10	22.5%
Q01518	MD2	13	29.5%
Q01518	MD3	10	22.1%
Q01518	MD4	7	16.4%
Q01518	MD5	9	18.5%
Q01518	MD6	10	17.9%
Q01518	MD7	13	31.4%
Q01518	MD8	11	24.4%
Q01518	MD9	11	25.5%
Q13508	H1	4	13.1%
Q13508	H2	4	13.1%
Q13508	H3	5	16.7%
Q13508	H4	3	9.5%
Q13508	H5	3	9.5%
Q13508	H6	3	9.5%
Q13508	H7	3	9.5%
Q13508	H8	6	18.5%
Q13508	H9	6	19.3%
Q13508	L1	5	13.9%
Q13508	L13	4	11.1%
Q13508	L14	2	4.6%
Q13508	L2	4	13.1%
Q13508	L3	3	9.5%
Q13508	L5	2	3.6%
Q13508	L6	3	9.5%
Q13508	L7	4	10.3%
Q13508	L8	3	9.5%
Q13508	MD1	5	13.9%
Q13508	MD10	7	16.5%
Q13508	MD2	5	16.7%
Q13508	MD3	6	17.5%
Q13508	MD4	4	13.1%
Q13508	MD5	4	13.1%
Q13508	MD6	3	8.2%
Q13508	MD7	4	13.1%
Q13508	MD8	4	13.1%
Q13508	MD9	5	16.7%
Q14195	H1	2	3.5%
Q14195	H4	3	6.5%
Q14195	H6	4	8.1%
Q14195	H7	4	8.6%
Q14195	H8	2	5.4%
Q14195	H9	9	21.4%
Q14195	L11	3	7.5%
Q14195	L13	2	4.2%
Q14195	L2	1	2.3%
Q14195	L5	3	5.3%
Q14195	MD1	7	16%
Q14195	MD10	5	11.2%
Q14195	MD2	3	6.1%
Q14195	MD3	7	15.4%
Q14195	MD4	2	4.9%
Q14195	MD5	6	12.1%
Q14195	MD6	6	13.2%
Q14195	MD7	7	16.7%
Q14195	MD8	7	16.3%
Q14195	MD9	4	8.6%
Q14508	H1	4	45.2%
Q14508	H2	3	32.3%
Q14508	H3	2	25.8%
Q14508	H4	5	45.2%
Q14508	H5	4	45.2%
Q14508	H6	3	32.3%
Q14508	H7	3	32.3%
Q14508	H8	4	45.2%
Q14508	L1	3	32.3%
Q14508	L10	3	32.3%
Q14508	L11	1	11.3%
Q14508	L12	3	32.3%
Q14508	L13	2	17.7%
Q14508	L14	3	32.3%
Q14508	L3	3	32.3%
Q14508	L4	2	25.8%
Q14508	L5	3	32.3%
Q14508	L6	3	32.3%
Q14508	L7	3	32.3%
Q14508	L8	3	32.3%
Q14508	L9	3	32.3%
Q14508	MD1	3	32.3%
Q14508	MD10	4	45.2%
Q14508	MD2	4	45.2%
Q14508	MD3	3	32.3%
Q14508	MD4	3	32.3%
Q14508	MD5	3	32.3%
Q14508	MD6	3	32.3%
Q14508	MD7	4	45.2%
Q14508	MD8	4	45.2%
Q14508	MD9	2	25.8%
Q86Y82	H1	5	20.7%
Q86Y82	H2	4	18.1%
Q86Y82	H3	5	20.7%
Q86Y82	H4	3	12%
Q86Y82	H5	5	20.7%
Q86Y82	H6	5	20.7%
Q86Y82	H7	3	12%
Q86Y82	H8	5	20.7%
Q86Y82	H9	4	14.5%
Q86Y82	L1	4	17.4%
Q86Y82	L10	3	11.2%
Q86Y82	L11	2	8.7%
Q86Y82	L12	2	8.7%
Q86Y82	L13	4	17.4%
Q86Y82	L14	3	12%
Q86Y82	L2	4	18.1%
Q86Y82	L3	4	17.4%
Q86Y82	L4	4	14.5%
Q86Y82	L5	4	14.5%
Q86Y82	L6	2	8.7%
Q86Y82	L7	3	12%
Q86Y82	L8	5	20.7%
Q86Y82	L9	3	11.2%
Q86Y82	MD1	5	20.7%
Q86Y82	MD10	5	20.7%
Q86Y82	MD2	5	20.7%
Q86Y82	MD3	3	12%
Q86Y82	MD4	5	20.7%
Q86Y82	MD5	5	20.7%
Q86Y82	MD6	5	20.7%
Q86Y82	MD7	5	20.7%
Q86Y82	MD8	4	18.1%
Q86Y82	MD9	3	14.9%
Q8IV08	H1	2	4.3%
Q8IV08	H2	3	6.3%
Q8IV08	H3	4	6.3%
Q8IV08	H5	2	4.3%
Q8IV08	H6	2	4.3%
Q8IV08	H8	5	8.2%
Q8IV08	H9	4	8.2%
Q8IV08	L1	2	4.3%
Q8IV08	L10	1	2%
Q8IV08	L12	1	2%
Q8IV08	L13	1	2%
Q8IV08	L14	1	2%
Q8IV08	L2	2	4.3%
Q8IV08	L3	1	2.2%
Q8IV08	L5	1	2%
Q8IV08	L6	2	4.3%
Q8IV08	L9	2	4.3%
Q8IV08	MD1	1	2%
Q8IV08	MD10	5	7.8%
Q8IV08	MD2	4	7.8%
Q8IV08	MD3	2	4.3%
Q8IV08	MD4	2	4.3%
Q8IV08	MD5	5	8.2%
Q8IV08	MD6	2	4.3%
Q8IV08	MD7	1	2%
Q8IV08	MD8	4	8.2%
Q8IV08	MD9	5	8.2%
Q96FJ2	H1	3	44.9%
Q96FJ2	H2	3	44.9%
Q96FJ2	H3	2	37.1%
Q96FJ2	H4	1	7.9%
Q96FJ2	H5	2	37.1%
Q96FJ2	H6	3	44.9%
Q96FJ2	H7	3	44.9%
Q96FJ2	H8	3	44.9%
Q96FJ2	H9	3	44.9%
Q96FJ2	L1	3	44.9%
Q96FJ2	L10	2	32.6%
Q96FJ2	L11	2	20.2%
Q96FJ2	L12	3	44.9%
Q96FJ2	L13	3	44.9%
Q96FJ2	L14	3	44.9%
Q96FJ2	L2	3	44.9%
Q96FJ2	L3	3	44.9%
Q96FJ2	L4	3	44.9%
Q96FJ2	L5	3	44.9%
Q96FJ2	L6	3	44.9%
Q96FJ2	L7	3	44.9%
Q96FJ2	L8	3	44.9%
Q96FJ2	L9	3	44.9%
Q96FJ2	MD1	3	44.9%
Q96FJ2	MD10	3	44.9%
Q96FJ2	MD2	3	44.9%
Q96FJ2	MD3	3	44.9%
Q96FJ2	MD4	3	44.9%
Q96FJ2	MD5	3	44.9%
Q96FJ2	MD6	3	44.9%
Q96FJ2	MD7	3	44.9%
Q96FJ2	MD8	3	44.9%
Q96FJ2	MD9	3	44.9%
Q9H4A4	H1	4	6.5%
Q9H4A4	H2	3	6.3%
Q9H4A4	H3	2	4.3%
Q9H4A4	H4	2	4%
Q9H4A4	H5	4	7.2%
Q9H4A4	H6	4	6.5%
Q9H4A4	H7	2	4.5%
Q9H4A4	H8	3	7.1%
Q9H4A4	H9	6	10.9%
Q9H4A4	L1	3	4.5%
Q9H4A4	L10	2	4%
Q9H4A4	L11	2	4.3%
Q9H4A4	L12	3	4.5%
Q9H4A4	L13	4	6.5%
Q9H4A4	L14	4	6.5%
Q9H4A4	L2	3	4.5%
Q9H4A4	L3	1	2%
Q9H4A4	L4	2	4.3%
Q9H4A4	L5	3	6.5%
Q9H4A4	L6	2	4.3%
Q9H4A4	L7	3	4.5%
Q9H4A4	L8	1	2%
Q9H4A4	L9	3	4.5%
Q9H4A4	MD1	5	8.2%
Q9H4A4	MD10	3	6.3%
Q9H4A4	MD2	4	6.5%
Q9H4A4	MD3	6	10.9%
Q9H4A4	MD4	2	4%
Q9H4A4	MD5	3	6.3%
Q9H4A4	MD6	6	10.9%
Q9H4A4	MD7	6	10.9%
Q9H4A4	MD8	4	9.1%
Q9H4A4	MD9	5	10.8%
Q9UBX5	H1	2	4.2%
Q9UBX5	H3	1	1.6%
Q9UBX5	H4	2	4.2%
Q9UBX5	H5	2	4.2%
Q9UBX5	H6	1	2.7%
Q9UBX5	H7	1	2.7%
Q9UBX5	H8	1	2.7%
Q9UBX5	H9	2	4.2%
Q9UBX5	L1	2	4.2%
Q9UBX5	L13	1	1.6%
Q9UBX5	L14	1	2.7%
Q9UBX5	L4	1	1.6%
Q9UBX5	L5	1	1.6%
Q9UBX5	L7	2	4.2%
Q9UBX5	MD1	2	4.2%
Q9UBX5	MD10	2	4.2%
Q9UBX5	MD2	2	4.2%
Q9UBX5	MD3	2	4.2%
Q9UBX5	MD4	2	4.2%
Q9UBX5	MD5	2	4.2%
Q9UBX5	MD6	2	4.2%
Q9UBX5	MD7	2	4.2%
Q9UBX5	MD8	2	4.2%
Q9UBX5	MD9	1	1.6%

## Sheet: S8
UniProt	Gene	MD1.ProteinQuantity	MD2.ProteinQuantity	MD3.ProteinQuantity	MD4.ProteinQuantity	H1.ProteinQuantity	H2.ProteinQuantity	H3.ProteinQuantity	L1.ProteinQuantity	L2.ProteinQuantity	L3.ProteinQuantity	L4.ProteinQuantity	MD5.Quantity	MD6.ProteinQuantity	MD4.ProteinQuantity	MD5.ProteinQuantity	MD6.ProteinQuantity	L5.ProteinQuantity	L6.ProteinQuantity	L7.ProteinQuantity	L8.ProteinQuantity	MD7.ProteinQuantity	MD8.ProteinQuantity	MD9.ProteinQuantity	MD10.ProteinQuantity	H7.ProteinQuantity	H8.ProteinQuantity	H9.ProteinQuantity	L9.ProteinQuantity	L10.ProteinQuantity	L11.ProteinQuantity	L12.ProteinQuantity	L13.ProteinQuantity	L14.ProteinQuantity
O00764	PDXK	15815.35546875	2584.80029296875	6375.9208984375	9948.8271484375	NaN	NaN	NaN	NaN	NaN	NaN	NaN	3933.11328125	1213.413330078125	NaN	NaN	3453.554443359375	NaN	3813.958984375	NaN	NaN	2658.286865234375	6432.01318359375	8457.865234375	4462.0205078125	620.8137817382812	644.689697265625	8145.34765625	NaN	1462.269775390625	NaN	NaN	NaN	1044.771484375
O15031	PLXNB2	5014.2158203125	3539.56298828125	1060.3341064453125	5294.53515625	9144.2607421875	11467.9482421875	12453.2333984375	1987.1956787109375	3238.13134765625	NaN	NaN	13981.7373046875	4291.1123046875	1309.0677490234375	7265.79443359375	3612.744384765625	NaN	NaN	NaN	2505.2744140625	NaN	NaN	9639.2412109375	7321.29296875	NaN	4359.00537109375	4605.32373046875	1260.115966796875	NaN	NaN	1361.8408203125	2765.67724609375	3824.18359375
O43915	VEGFD	3784.727294921875	7835.36279296875	9031.85546875	4052.69580078125	14353.8046875	7941.291015625	4804.6806640625	2832.422607421875	4246.76416015625	NaN	NaN	4177.0859375	20877.40625	11133.2314453125	16548.74609375	16576.818359375	NaN	4629.9619140625	518.6788330078125	NaN	3854.817138671875	7924.166015625	3207.795654296875	5131.47998046875	NaN	4142.0224609375	NaN	NaN	2721.043212890625	NaN	NaN	2203.269775390625	NaN
P06753	TPM3	26097.388671875	35610.546875	26848.736328125	8951.552734375	22332.96875	8076.36962890625	3958.23486328125	8812.466796875	4422.2412109375	3551.411376953125	10342.126953125	24476.083984375	14198.3583984375	40347.96875	4158.8115234375	12454.8662109375	4588.2568359375	7342.80810546875	10671.396484375	5036.568359375	30953.8828125	22383.423828125	21675.486328125	20789.7890625	16274.4921875	8587.20703125	28960.134765625	3017.984130859375	18705.119140625	NaN	7971.54833984375	8279.0595703125	11225.7099609375
P07148	FABP1	19745.169921875	160133.5625	5985.62939453125	NaN	248502.0625	5092.87109375	7890.517578125	2552.284912109375	6004.19140625	NaN	NaN	9467.2802734375	3894.9140625	8973.126953125	13099.3037109375	14104.142578125	NaN	1275.9691162109375	NaN	1718.853759765625	87846.578125	291675.625	7730.9521484375	18798.474609375	24992.552734375	34160.4140625	82943.46875	2800.958984375	NaN	NaN	1173.620361328125	NaN	2345.076904296875
P10645	CHGA	12788.5048828125	67579.2265625	45724.12109375	18698.3515625	639836.625	22098.8828125	17433.189453125	25819.416015625	9331.3349609375	12413.6552734375	20731.51171875	30206.89453125	17501.0390625	166662.078125	57925.4375	37474.28515625	15770.0419921875	14691.994140625	62039.48046875	27462.748046875	15865.31640625	30524.462890625	20915.2421875	464408.96875	33067.9453125	21846.384765625	15356.4072265625	11292.7958984375	25507.853515625	10965.048828125	16599.80859375	16637.111328125	69539.171875
P11766	ADH5	15301.3642578125	21374.4375	19714.806640625	24020.58984375	14508.6279296875	56493.19140625	25278.44921875	23198.244140625	30892.12109375	28862.07421875	21847.8203125	38794.96875	8100.09228515625	NaN	8452.267578125	7124.57568359375	17745.96875	55306.0703125	15652.85546875	NaN	19062.591796875	27297.85546875	23666.833984375	5991.5986328125	18743.873046875	20252.576171875	18497.3046875	21931.44921875	6767.96337890625	59963.078125	62898.28125	41473.3984375	20447.072265625
P21333	FLNA	55324.984375	43656.86328125	48136.15625	19808.203125	44197.9921875	19553.216796875	21327.380859375	13852.4208984375	8554.25	8293.3525390625	15955.7783203125	30224.603515625	29819.025390625	64878.515625	19497.88671875	29452.82421875	14089.3828125	11389.005859375	13149.3984375	15328.9052734375	70247.9765625	38646.55078125	34837.19140625	39820.96875	32363.20703125	20013.43359375	55909.109375	10201.8134765625	28011.580078125	12853.1826171875	16647.1484375	16607.65234375	25062.41015625
P26436	ACRV1	61018.46875	39352.8515625	32032.060546875	54044.71875	116942.421875	137888.75	129314.65625	42349.8359375	25831.939453125	27497.751953125	39289.2109375	145063.640625	40259.671875	94977.2734375	130149.21875	34586.2890625	36057.46484375	34437.86328125	42076.45703125	70180.1328125	28253.625	49925.94140625	68642.8046875	75110.171875	28343.537109375	26799.1796875	35394.36328125	29733.712890625	82024.296875	18600.9375	23053.958984375	37582.640625	43925.828125
P30419	NMT1	2857.4345703125	7332.06884765625	3869.69580078125	3850.44287109375	12064.9658203125	5482.39013671875	7645.9619140625	3520.2255859375	2323.337158203125	2962.5263671875	4241.23095703125	8796.7568359375	NaN	13308.8232421875	5016.17333984375	NaN	3409.7080078125	4041.305419921875	NaN	3893.35009765625	4459.17236328125	9851.36328125	7345.03466796875	5452.7763671875	1529.8858642578125	NaN	1046.0579833984375	3101.500244140625	4630.5087890625	NaN	4123.10986328125	2765.1025390625	2460.072998046875
P37837	TALDO1	64440.9375	67851.84375	48138.0625	86770.3046875	88178.15625	121325.546875	160035.046875	39620.5	42253.3828125	28789.974609375	33591.8828125	162884.609375	51043.98828125	35259.390625	84719.890625	40956.28515625	34668.11328125	35703.00390625	28323.759765625	42357.86328125	67917.3359375	79025.578125	83205.8671875	72239.765625	28481.568359375	45222.70703125	71039.390625	18833.896484375	44534.2734375	12200.9765625	17702.47265625	35743.6640625	47685.921875
P40926	MDH2	57657.92578125	67974.359375	44789.10546875	70544.203125	105420.609375	106671.546875	106361.96875	46528.5234375	35592.0703125	36088.37109375	42509.9375	111098.5859375	48033.69140625	144210.25	76560.6796875	47714.12109375	39856.84375	46252.87109375	39501.88671875	64309.4921875	40541.10546875	54837.85546875	69992.609375	72787.9921875	52216.6875	54829.36328125	48179.3828125	37559.86328125	62111.19140625	36738.9765625	32281.07421875	36261.57421875	45232.43359375
Q01518	CAP1	24528.34765625	23995.0625	14703.9453125	22816.47117	10084.05078125	7080.19384765625	8278.9599609375	4918.3232421875	8018.50537109375	NaN	6120.556640625	13420.341796875	10468.4921875	14788.0078125	NaN	10891.451171875	5766.119140625	2224.748779296875	4274.6357421875	5719.9140625	39985.6953125	20711.005859375	22062.830078125	11679.5361328125	10940.0771484375	7183.22900390625	31975.72265625	2320.5771484375	5957.91162109375	NaN	5208.45068359375	5161.6123046875	7195.63525390625
Q13508	ART3	8930.9326171875	22416.525390625	14516.2958984375	22816.47205	34681.30859375	16715.537109375	24076.1171875	15228.8564453125	11627.423828125	11642.5615234375	NaN	22374.697265625	6402.98486328125	22335.234375	22318.93359375	10475.3515625	5412.642578125	8893.6474609375	15856.4970703125	11484.63671875	9771.8408203125	23537.482421875	13808.35546875	32929.22265625	17891.7890625	18307.91796875	14228.1884765625	NaN	NaN	NaN	NaN	9326.1806640625	5279.6240234375
Q14195	DPYSL3	32093.75	12479.3642578125	32698.404296875	22816.47231	3180.64599609375	NaN	NaN	NaN	27.896202087402344	NaN	NaN	16359.3291015625	11953.50390625	12253.318359375	NaN	11196.9990234375	4645.38330078125	NaN	NaN	NaN	26305.931640625	17211.333984375	12382.724609375	11675.1328125	8482.724609375	1836.5672607421875	20113.2265625	NaN	NaN	338.44384765625	NaN	27.059377670288086	NaN
Q14508	WFDC2	9971.2861328125	102466.0859375	3195.561767578125	22816.47237	237856.453125	4735.18408203125	6652.2431640625	7562.87451171875	NaN	3246.45068359375	2378.0380859375	17473.9609375	9581.119140625	639161.4375	18343.353515625	8580.9560546875	2443.45947265625	5046.5849609375	13973.412109375	3749.950439453125	4024.715087890625	57523.375	3190.254150390625	92119.203125	5664.21435546875	7338.97607421875	NaN	1500.088134765625	7441.7919921875	4297.4130859375	3198.740966796875	2431.26611328125	2713.90625
Q86Y82	STX12	14645.01953125	15098.6083984375	10342.6474609375	22816.47400	40847.6640625	21170.396484375	25131.453125	12218.6845703125	8546.8564453125	7713.400390625	7844.9423828125	18948.228515625	15432.318359375	24021.849609375	30992.404296875	14009.3798828125	13528.6982421875	7955.6904296875	9345.6357421875	18110.21875	9279.859375	8980.990234375	14009.611328125	14668.46875	12454.3671875	5260.7294921875	11001.03515625	9304.0888671875	16782.900390625	6440.3154296875	5299.748046875	7487.7607421875	9645.9951171875
Q8IV08	PLD3	4927.884765625	13632.732421875	10857.1875	22816.47408	24860.607421875	42528.00390625	46366.96484375	3526.852294921875	3804.25830078125	5976.72021484375	NaN	55606.72265625	7716.29638671875	NaN	12856.248046875	7766.68212890625	1860.7020263671875	2164.8388671875	NaN	NaN	6872.037109375	17210.107421875	22269.1484375	13001.412109375	NaN	5787.91455078125	14290.767578125	4904.0556640625	5761.9560546875	NaN	3784.098388671875	1542.270263671875	4951.361328125
Q96FJ2	DYNLL2	29410.615234375	19787.89453125	24870.951171875	22816.47505	47638.27734375	37567.51171875	35580.4765625	13473.5673828125	18807.076171875	14155.1953125	16818.40625	44322.40625	22767.421875	5880.6748046875	25115.705078125	22205.185546875	18538.783203125	16701.091796875	16123.783203125	15015.5166015625	18307.244140625	24317.154296875	22839.65625	30931.189453125	11156.1064453125	21738.955078125	18960.26953125	15254.166015625	10625.904296875	10438.2421875	9133.9521484375	13677.041015625	11851.23828125
Q9H4A4	RNPEP	17604.56640625	11223.841796875	15804.599609375	22816.47608	3579.87841796875	15260.71484375	5453.0888671875	6821.65234375	2538.87353515625	4176.4267578125	9403.4873046875	14945.9951171875	9200.6201171875	9020.123046875	5357.875	7411.8310546875	4369.953125	10138.75	4588.39990234375	8309.7265625	16383.6044921875	19974.57421875	24879.6640625	11212.6875	4702.5302734375	3529.76904296875	15108.2900390625	4162.439453125	8069.2626953125	3192.509033203125	4431.46826171875	7115.20263671875	6758.93115234375
Q9UBX5	FBLN5	17009.486328125	104564.6484375	21824.09375	22816.47695	84541.2421875	NaN	49248.0546875	11682.361328125	NaN	NaN	51754.78125	17454.6640625	1554.72705078125	92637.46875	33057.890625	13591.021484375	42761.77734375	NaN	16021.0283203125	NaN	10078.7001953125	19752.318359375	24074.73828125	19828.9609375	12857.615234375	4482.7490234375	6586.4140625	NaN	NaN	NaN	NaN	2871.576171875	2972.488525390625

## Sheet: S9
UniProt	AptName	contrast	estimate	SE	df	lower.CL	upper.CL
O00764	seq.11098.1	MILD.DEGENERATION - HEALTHY	1.002	0.608	487.615	-0.192	2.197
O00764	seq.11098.1	MILD.DEGENERATION - LATE.OA	1.583	0.655	496.293	0.296	2.87
O00764	seq.11098.1	HEALTHY - LATE.OA	0.58	0.752	497.884	-0.897	2.058
O15031	seq.10855.55	MILD.DEGENERATION - HEALTHY	-0.028	0.482	449.163	-0.976	0.919
O15031	seq.9216.100	MILD.DEGENERATION - HEALTHY	-0.028	0.482	449.163	-0.976	0.919
O15031	seq.10855.55	MILD.DEGENERATION - LATE.OA	1.213	0.497	475.327	0.237	2.189
O15031	seq.9216.100	MILD.DEGENERATION - LATE.OA	1.213	0.497	475.327	0.237	2.189
O15031	seq.10855.55	HEALTHY - LATE.OA	1.241	0.497	469.917	0.266	2.217
O15031	seq.9216.100	HEALTHY - LATE.OA	1.241	0.497	469.917	0.266	2.217
O43915	seq.13098.93	MILD.DEGENERATION - HEALTHY	-0.58	0.489	452.864	-1.542	0.382
O43915	seq.14705.1	MILD.DEGENERATION - HEALTHY	-0.58	0.489	452.864	-1.542	0.382
O43915	seq.13098.93	MILD.DEGENERATION - LATE.OA	1.324	0.495	474.714	0.35	2.297
O43915	seq.14705.1	MILD.DEGENERATION - LATE.OA	1.324	0.495	474.714	0.35	2.297
O43915	seq.13098.93	HEALTHY - LATE.OA	1.903	0.553	484.743	0.817	2.99
O43915	seq.14705.1	HEALTHY - LATE.OA	1.903	0.553	484.743	0.817	2.99
P06753	seq.12372.50	MILD.DEGENERATION - HEALTHY	0.829	0.445	424.363	-0.046	1.703
P06753	seq.9890.8	MILD.DEGENERATION - HEALTHY	0.829	0.445	424.363	-0.046	1.703
P06753	seq.12372.50	MILD.DEGENERATION - LATE.OA	1.626	0.407	429.197	0.826	2.426
P06753	seq.9890.8	MILD.DEGENERATION - LATE.OA	1.626	0.407	429.197	0.826	2.426
P06753	seq.12372.50	HEALTHY - LATE.OA	0.797	0.42	428.611	-0.028	1.622
P06753	seq.9890.8	HEALTHY - LATE.OA	0.797	0.42	428.611	-0.028	1.622
P07148	seq.11516.7	MILD.DEGENERATION - HEALTHY	0.043	0.458	433.884	-0.857	0.942
P07148	seq.11516.7	MILD.DEGENERATION - LATE.OA	3.314	0.485	471.378	2.361	4.267
P07148	seq.11516.7	HEALTHY - LATE.OA	3.271	0.486	465.715	2.317	4.226
P10645	seq.8476.11	MILD.DEGENERATION - HEALTHY	-0.486	0.445	424.359	-1.361	0.388
P10645	seq.11184.51	MILD.DEGENERATION - HEALTHY	-0.486	0.445	424.359	-1.361	0.388
P10645	seq.8476.11	MILD.DEGENERATION - LATE.OA	0.797	0.401	424.359	0.009	1.584
P10645	seq.11184.51	MILD.DEGENERATION - LATE.OA	0.797	0.401	424.359	0.009	1.584
P10645	seq.8476.11	HEALTHY - LATE.OA	1.283	0.414	424.359	0.47	2.097
P10645	seq.11184.51	HEALTHY - LATE.OA	1.283	0.414	424.359	0.47	2.097
P11766	seq.11369.23	MILD.DEGENERATION - HEALTHY	-0.082	0.463	437.113	-0.992	0.827
P11766	seq.11369.23	MILD.DEGENERATION - LATE.OA	-0.556	0.407	429.14	-1.355	0.243
P11766	seq.11369.23	HEALTHY - LATE.OA	-0.474	0.439	442.598	-1.336	0.389
P21333	seq.11245.43	MILD.DEGENERATION - HEALTHY	0.348	0.445	424.359	-0.527	1.223
P21333	seq.11171.25	MILD.DEGENERATION - HEALTHY	0.348	0.445	424.359	-0.527	1.223
P21333	seq.11245.43	MILD.DEGENERATION - LATE.OA	1.458	0.401	424.359	0.67	2.245
P21333	seq.11171.25	MILD.DEGENERATION - LATE.OA	1.458	0.401	424.359	0.67	2.245
P21333	seq.11245.43	HEALTHY - LATE.OA	1.11	0.414	424.359	0.296	1.923
P21333	seq.11171.25	HEALTHY - LATE.OA	1.11	0.414	424.359	0.296	1.923
P26436	seq.10507.166	MILD.DEGENERATION - HEALTHY	-0.319	0.445	424.359	-1.193	0.556
P26436	seq.15301.24	MILD.DEGENERATION - HEALTHY	-0.319	0.445	424.359	-1.193	0.556
P26436	seq.10507.166	MILD.DEGENERATION - LATE.OA	0.563	0.401	424.359	-0.225	1.35
P26436	seq.15301.24	MILD.DEGENERATION - LATE.OA	0.563	0.401	424.359	-0.225	1.35
P26436	seq.10507.166	HEALTHY - LATE.OA	0.881	0.414	424.359	0.068	1.695
P26436	seq.15301.24	HEALTHY - LATE.OA	0.881	0.414	424.359	0.068	1.695
P30419	seq.5196.7	MILD.DEGENERATION - HEALTHY	0.225	0.487	451.758	-0.732	1.182
P30419	seq.12448.246	MILD.DEGENERATION - HEALTHY	0.225	0.487	451.758	-0.732	1.182
P30419	seq.5196.7	MILD.DEGENERATION - LATE.OA	0.644	0.43	445.595	-0.2	1.489
P30419	seq.12448.246	MILD.DEGENERATION - LATE.OA	0.644	0.43	445.595	-0.2	1.489
P30419	seq.5196.7	HEALTHY - LATE.OA	0.419	0.458	454.003	-0.481	1.319
P30419	seq.12448.246	HEALTHY - LATE.OA	0.419	0.458	454.003	-0.481	1.319
P37837	seq.11347.9	MILD.DEGENERATION - HEALTHY	0.215	0.445	424.359	-0.659	1.09
P37837	seq.11347.9	MILD.DEGENERATION - LATE.OA	1.262	0.401	424.359	0.474	2.05
P37837	seq.11347.9	HEALTHY - LATE.OA	1.047	0.414	424.359	0.233	1.86
P40926	seq.12649.80	MILD.DEGENERATION - HEALTHY	-0.327	0.445	424.359	-1.202	0.548
P40926	seq.15534.26	MILD.DEGENERATION - HEALTHY	-0.327	0.445	424.359	-1.202	0.548
P40926	seq.12649.80	MILD.DEGENERATION - LATE.OA	0.554	0.401	424.359	-0.233	1.342
P40926	seq.15534.26	MILD.DEGENERATION - LATE.OA	0.554	0.401	424.359	-0.233	1.342
P40926	seq.12649.80	HEALTHY - LATE.OA	0.881	0.414	424.359	0.068	1.695
P40926	seq.15534.26	HEALTHY - LATE.OA	0.881	0.414	424.359	0.068	1.695
Q01518	seq.12034.28	MILD.DEGENERATION - HEALTHY	0.661	0.459	434.395	-0.241	1.562
Q01518	seq.12034.28	MILD.DEGENERATION - LATE.OA	1.799	0.415	435.09	0.983	2.615
Q01518	seq.12034.28	HEALTHY - LATE.OA	1.138	0.443	444.994	0.267	2.009
Q13508	seq.7970.315	MILD.DEGENERATION - HEALTHY	-0.406	0.445	424.429	-1.281	0.469
Q13508	seq.10970.3	MILD.DEGENERATION - HEALTHY	-0.406	0.445	424.429	-1.281	0.469
Q13508	seq.7970.315	MILD.DEGENERATION - LATE.OA	0.614	0.443	452.878	-0.256	1.484
Q13508	seq.10970.3	MILD.DEGENERATION - LATE.OA	0.614	0.443	452.878	-0.256	1.484
Q13508	seq.7970.315	HEALTHY - LATE.OA	1.02	0.456	452.254	0.124	1.916
Q13508	seq.10970.3	HEALTHY - LATE.OA	1.02	0.456	452.254	0.124	1.916
Q14195	seq.12707.26	MILD.DEGENERATION - HEALTHY	1.224	0.497	456.612	0.247	2.201
Q14195	seq.12707.26	MILD.DEGENERATION - LATE.OA	6.517	0.569	489.187	5.399	7.634
Q14195	seq.12707.26	HEALTHY - LATE.OA	5.293	0.615	492.265	4.084	6.501
Q14508	seq.11388.75	MILD.DEGENERATION - HEALTHY	-0.334	0.463	437.504	-1.244	0.577
Q14508	seq.11388.75	MILD.DEGENERATION - LATE.OA	1.903	0.407	430.003	1.102	2.704
Q14508	seq.11388.75	HEALTHY - LATE.OA	2.237	0.436	440.815	1.381	3.093
Q86Y82	seq.10418.36	MILD.DEGENERATION - HEALTHY	-0.382	0.445	424.359	-1.257	0.493
Q86Y82	seq.10418.36	MILD.DEGENERATION - LATE.OA	0.544	0.401	424.359	-0.243	1.332
Q86Y82	seq.10418.36	HEALTHY - LATE.OA	0.926	0.414	424.359	0.113	1.74
Q8IV08	seq.10948.14	MILD.DEGENERATION - HEALTHY	-0.385	0.482	448.641	-1.332	0.562
Q8IV08	seq.10948.14	MILD.DEGENERATION - LATE.OA	1.934	0.431	446.102	1.087	2.782
Q8IV08	seq.10948.14	HEALTHY - LATE.OA	2.319	0.478	463.146	1.38	3.259
Q96FJ2	seq.11493.169	MILD.DEGENERATION - HEALTHY	0.284	0.445	424.359	-0.591	1.158
Q96FJ2	seq.11493.169	MILD.DEGENERATION - LATE.OA	0.902	0.401	424.359	0.115	1.69
Q96FJ2	seq.11493.169	HEALTHY - LATE.OA	0.619	0.414	424.359	-0.195	1.432
Q9H4A4	seq.12386.11	MILD.DEGENERATION - HEALTHY	1.094	0.445	424.359	0.219	1.969
Q9H4A4	seq.12386.11	MILD.DEGENERATION - LATE.OA	1.356	0.401	424.359	0.568	2.143
Q9H4A4	seq.12386.11	HEALTHY - LATE.OA	0.262	0.414	424.359	-0.552	1.075
Q9UBX5	seq.15585.304	MILD.DEGENERATION - HEALTHY	-0.557	0.461	435.989	-1.463	0.349
Q9UBX5	seq.10738.11	MILD.DEGENERATION - HEALTHY	-0.557	0.461	435.989	-1.463	0.349
Q9UBX5	seq.15585.304	MILD.DEGENERATION - LATE.OA	0.549	0.496	474.783	-0.425	1.522
Q9UBX5	seq.10738.11	MILD.DEGENERATION - LATE.OA	0.549	0.496	474.783	-0.425	1.522
Q9UBX5	seq.15585.304	HEALTHY - LATE.OA	1.106	0.518	476.614	0.088	2.123
Q9UBX5	seq.10738.11	HEALTHY - LATE.OA	1.106	0.518	476.614	0.088	2.123

[truncated: 1 more sheets: S10]
